# Supplementary material for: Bis[2-(1H-benzotriazol-1-yl)-1H-benz­imidazol-1-ido]diethano­lcadmium
Source: Acta Crystallogr Sect E Struct Rep Online. 2013 Feb 2;69(Pt 3):m134. doi: 10.1107/S1600536813001827 (PMC3588456; doi:10.1107/S1600536813001827)
Supplement: Supplementary file 1 [file e-69-0m134-sup1.cif]

##############################################################################
#                                                                            #
# This CIF contains the data in a paper accepted for publication in          #
# Acta Crystallographica Section E. It conforms to the requirements of       #
# Notes for Authors for Acta Crystallographica Section E, and has been       #
# peer reviewed under the auspices of the IUCr Commission on Journals.       #
#                                                                            #
# Full details of the Crystallographic Information File format               #
# are given in the paper "The Crystallographic Information File (CIF):       #
# a New Standard Archive File for Crystallography" by S. R. Hall, F. H.      #
# Allen and I. D. Brown [Acta Cryst. (1991), A47, 655-685].                  #
#                                                                            #
# The current version of the core CIF dictionary is obtainable from          #
# ftp://ftp.iucr.org/pub/cif_core.dic.                                       #
#                                                                            #
# Software is freely available for graphical display of the structure(s)     #
# in this CIF. For information consult the CIF software page                 #
# http://www.iucr.org/resources/cif/software.                                #
#                                                                            #
# This file may be used for bona fide research purposes within the           #
# scientific community so long as proper attribution is given to the journal # 
# article from which it was obtained.                                        #
#                                                                            #
##############################################################################
data_I
_audit_creation_method     SHELXL-97
_chemical_name_systematic
;\
Bis[2-(1<i>H</i>-benzotriazol-1-yl)-1<i>H</i>-benzimidazol-1-\
ido]diethanolcadmium
;
_chemical_name_common     ?
_chemical_formula_moiety     'C30 H28 Cd1 N10 O2'
_chemical_formula_sum     'C30 H28 Cd1 N10 O2'
_chemical_formula_iupac     '[Cd (C13 H8 N5)2 (C2 H6 O)2]'
_chemical_formula_weight     673.03
_chemical_melting_point     ?
_symmetry_cell_setting     monoclinic
_symmetry_space_group_name_H-M     'P 21/c'
_symmetry_space_group_name_Hall     '-P 2ybc'
loop_
    _symmetry_equiv_pos_as_xyz
    'x, y, z'
    '-x, y+1/2, -z+1/2'
    '-x, -y, -z'
    'x, -y-1/2, z-1/2'
_cell_length_a     8.7544(4)
_cell_length_b     8.0112(2)
_cell_length_c     20.9382(9)
_cell_angle_alpha     90.00
_cell_angle_beta     101.352(5)
_cell_angle_gamma     90.00
_cell_volume     1439.74(10)
_cell_formula_units_Z     2
_cell_measurement_reflns_used     3469
_cell_measurement_theta_min     3.3737
_cell_measurement_theta_max     28.4127
_cell_measurement_temperature     293(2)
_exptl_crystal_description     block
_exptl_crystal_colour     yellow
_exptl_crystal_size_max     0.32
_exptl_crystal_size_mid     0.28
_exptl_crystal_size_min     0.25
_exptl_crystal_density_diffrn     1.552
_exptl_crystal_density_meas     ?
_exptl_crystal_density_method     'not measured'
_exptl_crystal_F_000     684
_exptl_absorpt_coefficient_mu     0.806
_exptl_absorpt_correction_type     multi-scan
_exptl_absorpt_process_details     '(CrysAlis PRO; Agilent, 2012)'
_exptl_absorpt_correction_T_min     0.773
_exptl_absorpt_correction_T_max     0.818
_exptl_special_details     ?
_diffrn_ambient_temperature     293(2)
_diffrn_radiation_type     MoK\a
_diffrn_radiation_wavelength     0.71073
_diffrn_radiation_source     'fine-focus sealed tube'
_diffrn_radiation_monochromator     graphite
_diffrn_measurement_device_type     'Agilent SuperNova (Dual, Cu at zero, Eos)'
_diffrn_measurement_method     '\w scans'
_diffrn_detector_area_resol_mean     16.0733
_diffrn_reflns_number     7375
_diffrn_reflns_av_R_equivalents     0.0301
_diffrn_reflns_av_sigmaI/netI     0.0421
_diffrn_reflns_theta_min     3.38
_diffrn_reflns_theta_max     28.48
_diffrn_reflns_theta_full     28.48
_diffrn_measured_fraction_theta_max     0.998
_diffrn_measured_fraction_theta_full     0.998
_diffrn_reflns_limit_h_min     -11
_diffrn_reflns_limit_h_max     11
_diffrn_reflns_limit_k_min     -9
_diffrn_reflns_limit_k_max     10
_diffrn_reflns_limit_l_min     -26
_diffrn_reflns_limit_l_max     28
_diffrn_standards_number     ?
_diffrn_standards_interval_count     ?
_diffrn_standards_interval_time     ?
_diffrn_standards_decay_%     ?
_refine_special_details
;
Refinement of <i>F</i>^2^ against ALL reflections. The weighted <i>R</i>-factor
<i>wR</i> and goodness of fit <i>S</i> are based on <i>F</i>^2^, conventional
<i>R</i>-factors <i>R</i> are based on <i>F</i>, with <i>F</i> set to zero for
negative <i>F</i>^2^. The threshold expression of <i>F</i>^2^ >
\s(<i>F</i>^2^) is used only for calculating <i>R</i>-factors(gt) <i>etc</i>.
and is not relevant to the choice of reflections for refinement.
<i>R</i>-factors based on <i>F</i>^2^ are statistically about twice as large
as those based on <i>F</i>, and <i>R</i>- factors based on ALL data will be
even larger.
;
_reflns_number_total     3636
_reflns_number_gt     2781
_reflns_threshold_expression     I>2sigma(I)
_refine_ls_structure_factor_coef     Fsqd
_refine_ls_matrix_type     full
_refine_ls_R_factor_all     0.0976
_refine_ls_R_factor_gt     0.0887
_refine_ls_wR_factor_gt     0.2167
_refine_ls_wR_factor_ref     0.2206
_refine_ls_goodness_of_fit_ref     1.195
_refine_ls_restrained_S_all     1.194
_refine_ls_number_reflns     3636
_refine_ls_number_parameters     200
_refine_ls_number_restraints     1
_refine_ls_hydrogen_treatment     mixed
_refine_ls_weighting_scheme     calc
_refine_ls_weighting_details
        'calc w=1/[\s^2^(Fo^2^)+(0.0356P)^2^+19.0636P] where P=(Fo^2^+2Fc^2^)/3'
_atom_sites_solution_hydrogens     geom
_atom_sites_solution_primary     direct
_atom_sites_solution_secondary     difmap
_refine_ls_shift/su_max     0.001
_refine_ls_shift/su_mean     0.000
_refine_diff_density_max     2.989
_refine_diff_density_min     -0.969
_refine_ls_extinction_method     none
_refine_ls_extinction_coef     ?
loop_
    _atom_type_symbol
    _atom_type_description
    _atom_type_scat_dispersion_real
    _atom_type_scat_dispersion_imag
    _atom_type_scat_source
    'C' 'C' 0.0033 0.0016
                         'International Tables Vol C Tables 4.2.6.8 and 6.1.1.4'
    'H' 'H' 0.0000 0.0000
                         'International Tables Vol C Tables 4.2.6.8 and 6.1.1.4'
    'N' 'N' 0.0061 0.0033
                         'International Tables Vol C Tables 4.2.6.8 and 6.1.1.4'
    'O' 'O' 0.0106 0.0060
                         'International Tables Vol C Tables 4.2.6.8 and 6.1.1.4'
    'Cd' 'Cd' -0.8075 1.2024
                         'International Tables Vol C Tables 4.2.6.8 and 6.1.1.4'
_computing_data_collection     'CrysAlis PRO (Agilent, 2012)'
_computing_cell_refinement     'CrysAlis PRO (Agilent, 2012)'
_computing_data_reduction     'CrysAlis PRO (Agilent, 2012)'
_computing_structure_solution     'SHELXTL (Sheldrick, 2008)'
_computing_structure_refinement     'SHELXTL (Sheldrick, 2008)'
_computing_molecular_graphics     'SHELXTL (Sheldrick, 2008)'
_computing_publication_material     'SHELXTL (Sheldrick, 2008)'
loop_
    _atom_site_type_symbol
    _atom_site_label
    _atom_site_fract_x
    _atom_site_fract_y
    _atom_site_fract_z
    _atom_site_U_iso_or_equiv
    _atom_site_adp_type
    _atom_site_calc_flag
    _atom_site_refinement_flags
    _atom_site_occupancy
    _atom_site_symmetry_multiplicity
    _atom_site_disorder_assembly
    _atom_site_disorder_group
    Cd Cd1 0.0000 0.5000 0.5000 0.0382(3) Uani d S 1 2 . .
    N N5 0.0518(8) 0.2674(8) 0.4545(3) 0.0345(15) Uani d . 1 1 A .
    N N4 0.1590(8) 0.0074(9) 0.4596(3) 0.0371(15) Uani d . 1 1 A .
    C C7 0.1439(9) 0.1508(9) 0.4883(4) 0.0303(15) Uani d . 1 1 . .
    N N2 0.1878(9) 0.3336(8) 0.5803(3) 0.0397(16) Uani d . 1 1 A .
    C C4 0.5416(12) -0.0727(12) 0.6419(5) 0.049(2) Uani d . 1 1 . .
    H H4 0.6007 -0.1689 0.6413 0.059 Uiso calc R 1 1 . .
    C C6 0.3410(9) 0.1084(10) 0.5935(4) 0.0341(17) Uani d . 1 1 . .
    C C5 0.4252(11) -0.0382(11) 0.5883(5) 0.047(2) Uani d . 1 1 A .
    H H5 0.4046 -0.1068 0.5518 0.057 Uiso calc R 1 1 . .
    C C3 0.5740(11) 0.0307(12) 0.6967(5) 0.050(2) Uani d . 1 1 A .
    H H3 0.6556 0.0032 0.7307 0.060 Uiso calc R 1 1 . .
    C C13 -0.0046(9) 0.1884(9) 0.3956(4) 0.0320(16) Uani d . 1 1 . .
    O O1 -0.2074(8) 0.3361(7) 0.5291(4) 0.0470(16) Uani d D 1 1 A 1
    H H1 -0.199(14) 0.233(3) 0.522(6) 0.071 Uiso d D 1 1 B 1
    N N3 0.2245(8) 0.1886(8) 0.5512(3) 0.0317(14) Uani d . 1 1 A .
    C C9 0.0275(11) -0.0769(11) 0.3455(4) 0.0404(19) Uani d . 1 1 . .
    H H9 0.0686 -0.1842 0.3475 0.048 Uiso calc R 1 1 A .
    C C14 -0.3409(15) 0.3597(16) 0.5541(8) 0.081(4) Uani d . 1 1 A 1
    H H14A -0.3628 0.2586 0.5762 0.098 Uiso calc R 1 1 A 1
    H H14B -0.4281 0.3800 0.5185 0.098 Uiso calc R 1 1 A 1
    C C2 0.4898(11) 0.1690(12) 0.7015(5) 0.046(2) Uani d . 1 1 . .
    H H2 0.5096 0.2352 0.7387 0.055 Uiso calc R 1 1 A .
    C C12 -0.1048(11) 0.2473(11) 0.3394(4) 0.042(2) Uani d . 1 1 A .
    H H12 -0.1483 0.3536 0.3372 0.050 Uiso calc R 1 1 . .
    C C10 -0.0704(12) -0.0196(14) 0.2903(5) 0.052(2) Uani d . 1 1 A .
    H H10 -0.0937 -0.0885 0.2539 0.063 Uiso calc R 1 1 . .
    C C11 -0.1348(12) 0.1384(12) 0.2877(5) 0.049(2) Uani d . 1 1 . .
    H H11 -0.2010 0.1723 0.2496 0.059 Uiso calc R 1 1 A .
    C C8 0.0624(9) 0.0309(9) 0.3979(4) 0.0326(17) Uani d . 1 1 A .
    C C1 0.3704(10) 0.2104(10) 0.6481(4) 0.0361(17) Uani d . 1 1 A .
    N N1 0.2753(9) 0.3473(9) 0.6380(4) 0.0430(17) Uani d . 1 1 . .
    C C15 -0.3265(19) 0.5020(19) 0.6007(8) 0.096(5) Uani d . 1 1 A 1
    H H15A -0.3235 0.6049 0.5774 0.144 Uiso calc R 1 1 A 1
    H H15B -0.2324 0.4903 0.6328 0.144 Uiso calc R 1 1 A 1
    H H15C -0.4145 0.5027 0.6218 0.144 Uiso calc R 1 1 A 1
loop_
    _atom_site_aniso_label
    _atom_site_aniso_U_11
    _atom_site_aniso_U_22
    _atom_site_aniso_U_33
    _atom_site_aniso_U_12
    _atom_site_aniso_U_13
    _atom_site_aniso_U_23
    Cd1 0.0529(5) 0.0192(4) 0.0413(5) 0.0066(4) 0.0064(4) -0.0031(4)
    N5 0.046(4) 0.017(3) 0.039(4) 0.004(3) 0.004(3) 0.001(3)
    N4 0.045(4) 0.026(3) 0.041(4) 0.006(3) 0.008(3) 0.007(3)
    C7 0.035(4) 0.018(3) 0.038(4) 0.000(3) 0.008(3) 0.004(3)
    N2 0.057(4) 0.022(3) 0.039(4) 0.010(3) 0.006(3) -0.003(3)
    C4 0.058(6) 0.030(4) 0.053(6) 0.013(4) -0.005(4) 0.003(4)
    C6 0.041(4) 0.020(3) 0.041(4) 0.000(3) 0.010(3) 0.002(3)
    C5 0.055(5) 0.032(5) 0.053(5) 0.009(4) 0.005(4) 0.001(4)
    C3 0.049(5) 0.043(6) 0.052(5) 0.001(4) -0.006(4) 0.004(4)
    C13 0.043(4) 0.020(3) 0.033(4) 0.005(3) 0.007(3) 0.004(3)
    O1 0.064(4) 0.019(3) 0.064(4) 0.007(3) 0.027(3) -0.001(3)
    N3 0.044(4) 0.019(3) 0.032(3) 0.003(3) 0.008(3) 0.000(3)
    C9 0.057(5) 0.027(4) 0.035(4) 0.009(4) 0.004(4) -0.007(3)
    C14 0.070(8) 0.053(7) 0.130(12) 0.010(6) 0.042(8) -0.007(8)
    C2 0.054(5) 0.039(5) 0.040(5) -0.004(4) -0.003(4) -0.002(4)
    C12 0.059(5) 0.029(4) 0.035(4) 0.013(4) 0.005(4) 0.004(3)
    C10 0.066(6) 0.049(6) 0.038(5) -0.003(5) 0.001(4) -0.008(5)
    C11 0.061(6) 0.045(5) 0.036(5) 0.003(5) -0.001(4) -0.001(4)
    C8 0.037(4) 0.024(4) 0.037(4) 0.001(3) 0.008(3) -0.005(3)
    C1 0.046(4) 0.028(4) 0.033(4) -0.001(3) 0.005(3) 0.000(3)
    N1 0.056(4) 0.032(4) 0.035(4) 0.007(3) -0.004(3) -0.007(3)
    C15 0.122(12) 0.065(8) 0.120(12) -0.018(9) 0.074(10) -0.029(9)
_geom_special_details
;
All e.s.d.'s (except the e.s.d. in the dihedral angle between two l.s. planes)
are estimated using the full covariance matrix. The cell e.s.d.'s are taken
into account individually in the estimation of e.s.d.'s in distances, angles
and torsion angles; correlations between e.s.d.'s in cell parameters are only
used when they are defined by crystal symmetry. An approximate (isotropic)
treatment of cell e.s.d.'s is used for estimating e.s.d.'s involving l.s.
planes.
;
loop_
    _geom_bond_atom_site_label_1
    _geom_bond_atom_site_label_2
    _geom_bond_site_symmetry_2
    _geom_bond_distance
    _geom_bond_publ_flag
    Cd1 O1 3_566 2.414(7) ?
    Cd1 O1 . 2.414(7) y
    Cd1 N2 . 2.494(7) y
    Cd1 N2 3_566 2.494(7) ?
    Cd1 N5 3_566 2.180(6) ?
    Cd1 N5 . 2.180(6) y
    N5 C7 . 1.341(10) ?
    N5 C13 . 1.388(10) ?
    N4 C7 . 1.316(10) ?
    N4 C8 . 1.411(10) ?
    C7 N3 . 1.399(10) ?
    N2 N1 . 1.301(10) ?
    N2 N3 . 1.380(9) ?
    C4 C5 . 1.387(13) ?
    C4 C3 . 1.398(14) ?
    C4 H4 . 0.9300 ?
    C6 N3 . 1.371(10) ?
    C6 C1 . 1.388(11) ?
    C6 C5 . 1.402(11) ?
    C5 H5 . 0.9300 ?
    C3 C2 . 1.346(13) ?
    C3 H3 . 0.9300 ?
    C13 C8 . 1.388(10) ?
    C13 C12 . 1.404(11) ?
    O1 C14 . 1.384(13) ?
    O1 H1 . 0.848(10) ?
    C9 C10 . 1.375(13) ?
    C9 C8 . 1.382(11) ?
    C9 H9 . 0.9300 ?
    C14 C15 . 1.489(18) ?
    C14 H14A . 0.9700 ?
    C14 H14B . 0.9700 ?
    C2 C1 . 1.411(12) ?
    C2 H2 . 0.9300 ?
    C12 C11 . 1.374(13) ?
    C12 H12 . 0.9300 ?
    C10 C11 . 1.383(14) ?
    C10 H10 . 0.9300 ?
    C11 H11 . 0.9300 ?
    C1 N1 . 1.368(11) ?
    C15 H15A . 0.9600 ?
    C15 H15B . 0.9600 ?
    C15 H15C . 0.9600 ?
loop_
    _geom_angle_atom_site_label_1
    _geom_angle_atom_site_label_2
    _geom_angle_atom_site_label_3
    _geom_angle_site_symmetry_1
    _geom_angle_site_symmetry_3
    _geom_angle
    _geom_angle_publ_flag
    N5 Cd1 N5 3_566 . 180.0000(10)
                                 ?
    N5 Cd1 O1 3_566 3_566 82.9(2) ?
    N5 Cd1 O1 . 3_566 97.1(2) ?
    N5 Cd1 O1 3_566 . 97.1(2) ?
    N5 Cd1 O1 . . 82.9(2) ?
    O1 Cd1 O1 3_566 . 180.0(2) ?
    N5 Cd1 N2 3_566 . 109.2(2) ?
    N5 Cd1 N2 . . 70.8(2) ?
    O1 Cd1 N2 3_566 . 91.8(2) ?
    O1 Cd1 N2 . . 88.2(2) ?
    N5 Cd1 N2 3_566 3_566 70.8(2) ?
    N5 Cd1 N2 . 3_566 109.2(2) ?
    O1 Cd1 N2 3_566 3_566 88.2(2) ?
    O1 Cd1 N2 . 3_566 91.8(2) ?
    N2 Cd1 N2 . 3_566 180.0(3) ?
    C7 N5 C13 . . 102.9(6) ?
    C7 N5 Cd1 . . 121.3(5) ?
    C13 N5 Cd1 . . 135.2(5) ?
    C7 N4 C8 . . 101.9(6) ?
    N4 C7 N5 . . 118.1(7) ?
    N4 C7 N3 . . 122.8(7) ?
    N5 C7 N3 . . 119.1(7) ?
    N1 N2 N3 . . 109.6(6) ?
    N1 N2 Cd1 . . 140.4(5) ?
    N3 N2 Cd1 . . 109.4(5) ?
    C5 C4 C3 . . 123.0(9) ?
    C5 C4 H4 . . 118.5 ?
    C3 C4 H4 . . 118.5 ?
    N3 C6 C1 . . 104.5(7) ?
    N3 C6 C5 . . 132.7(8) ?
    C1 C6 C5 . . 122.8(8) ?
    C4 C5 C6 . . 114.7(9) ?
    C4 C5 H5 . . 122.7 ?
    C6 C5 H5 . . 122.7 ?
    C2 C3 C4 . . 121.5(9) ?
    C2 C3 H3 . . 119.2 ?
    C4 C3 H3 . . 119.2 ?
    C8 C13 N5 . . 108.1(7) ?
    C8 C13 C12 . . 121.6(8) ?
    N5 C13 C12 . . 130.2(7) ?
    C14 O1 Cd1 . . 138.9(7) ?
    C14 O1 H1 . . 108(8) ?
    Cd1 O1 H1 . . 113(8) ?
    C6 N3 N2 . . 108.5(6) ?
    C6 N3 C7 . . 132.8(7) ?
    N2 N3 C7 . . 118.7(6) ?
    C10 C9 C8 . . 117.5(8) ?
    C10 C9 H9 . . 121.2 ?
    C8 C9 H9 . . 121.2 ?
    O1 C14 C15 . . 112.6(11) ?
    O1 C14 H14A . . 109.1 ?
    C15 C14 H14A . . 109.1 ?
    O1 C14 H14B . . 109.1 ?
    C15 C14 H14B . . 109.1 ?
    H14A C14 H14B . . 107.8 ?
    C3 C2 C1 . . 117.8(9) ?
    C3 C2 H2 . . 121.1 ?
    C1 C2 H2 . . 121.1 ?
    C11 C12 C13 . . 115.9(8) ?
    C11 C12 H12 . . 122.0 ?
    C13 C12 H12 . . 122.0 ?
    C9 C10 C11 . . 121.4(9) ?
    C9 C10 H10 . . 119.3 ?
    C11 C10 H10 . . 119.3 ?
    C12 C11 C10 . . 122.5(9) ?
    C12 C11 H11 . . 118.7 ?
    C10 C11 H11 . . 118.7 ?
    C9 C8 C13 . . 121.0(8) ?
    C9 C8 N4 . . 130.0(7) ?
    C13 C8 N4 . . 109.0(7) ?
    N1 C1 C6 . . 109.6(7) ?
    N1 C1 C2 . . 130.1(8) ?
    C6 C1 C2 . . 120.2(8) ?
    N2 N1 C1 . . 107.8(7) ?
loop_
    _geom_torsion_atom_site_label_1
    _geom_torsion_atom_site_label_2
    _geom_torsion_atom_site_label_3
    _geom_torsion_atom_site_label_4
    _geom_torsion_site_symmetry_1
    _geom_torsion_site_symmetry_2
    _geom_torsion_site_symmetry_3
    _geom_torsion_site_symmetry_4
    _geom_torsion
    _geom_torsion_publ_flag
    N5 Cd1 N5 C7 3_566 . . .  3E1(10)
                                     ?
    O1 Cd1 N5 C7 3_566 . . . 93.0(6) ?
    O1 Cd1 N5 C7 . . . . -87.0(6) ?
    N2 Cd1 N5 C7 . . . . 3.5(6) ?
    N2 Cd1 N5 C7 3_566 . . . -176.5(6) ?
    N5 Cd1 N5 C13 3_566 . . .  -16E1(10)
                                        ?
    O1 Cd1 N5 C13 3_566 . . . -97.4(8) ?
    O1 Cd1 N5 C13 . . . . 82.6(8) ?
    N2 Cd1 N5 C13 . . . . 173.2(8) ?
    N2 Cd1 N5 C13 3_566 . . . -6.8(8) ?
    C8 N4 C7 N5 . . . . -0.4(9) ?
    C8 N4 C7 N3 . . . . -177.7(7) ?
    C13 N5 C7 N4 . . . . 1.5(10) ?
    Cd1 N5 C7 N4 . . . . 174.0(5) ?
    C13 N5 C7 N3 . . . . 178.8(7) ?
    Cd1 N5 C7 N3 . . . . -8.6(10) ?
    N5 Cd1 N2 N1 3_566 . . . -8.7(10) ?
    N5 Cd1 N2 N1 . . . . 171.3(10) ?
    O1 Cd1 N2 N1 3_566 . . . 74.5(10) ?
    O1 Cd1 N2 N1 . . . . -105.5(10) ?
    N2 Cd1 N2 N1 3_566 . . .  13E1(10)
                                      ?
    N5 Cd1 N2 N3 3_566 . . . -178.2(5) ?
    N5 Cd1 N2 N3 . . . . 1.8(5) ?
    O1 Cd1 N2 N3 3_566 . . . -95.1(5) ?
    O1 Cd1 N2 N3 . . . . 84.9(5) ?
    N2 Cd1 N2 N3 3_566 . . .  -4E1(10)
                                      ?
    C3 C4 C5 C6 . . . . -0.5(15) ?
    N3 C6 C5 C4 . . . . 176.7(9) ?
    C1 C6 C5 C4 . . . . -0.6(13) ?
    C5 C4 C3 C2 . . . . 2.1(17) ?
    C7 N5 C13 C8 . . . . -1.9(9) ?
    Cd1 N5 C13 C8 . . . . -172.8(6) ?
    C7 N5 C13 C12 . . . . -178.7(9) ?
    Cd1 N5 C13 C12 . . . . 10.3(14) ?
    N5 Cd1 O1 C14 3_566 . . . 11.6(13) ?
    N5 Cd1 O1 C14 . . . . -168.4(13) ?
    O1 Cd1 O1 C14 3_566 . . .  -11E1(10)
                                        ?
    N2 Cd1 O1 C14 . . . . 120.7(13) ?
    N2 Cd1 O1 C14 3_566 . . . -59.3(13) ?
    C1 C6 N3 N2 . . . . 0.3(9) ?
    C5 C6 N3 N2 . . . . -177.3(9) ?
    C1 C6 N3 C7 . . . . 180.0(8) ?
    C5 C6 N3 C7 . . . . 2.4(15) ?
    N1 N2 N3 C6 . . . . 0.1(9) ?
    Cd1 N2 N3 C6 . . . . 173.1(5) ?
    N1 N2 N3 C7 . . . . -179.6(7) ?
    Cd1 N2 N3 C7 . . . . -6.6(8) ?
    N4 C7 N3 C6 . . . . 7.9(13) ?
    N5 C7 N3 C6 . . . . -169.3(8) ?
    N4 C7 N3 N2 . . . . -172.5(7) ?
    N5 C7 N3 N2 . . . . 10.3(11) ?
    Cd1 O1 C14 C15 . . . . -33(2) ?
    C4 C3 C2 C1 . . . . -2.2(15) ?
    C8 C13 C12 C11 . . . . 1.5(13) ?
    N5 C13 C12 C11 . . . . 178.0(9) ?
    C8 C9 C10 C11 . . . . -1.7(15) ?
    C13 C12 C11 C10 . . . . -0.3(15) ?
    C9 C10 C11 C12 . . . . 0.4(17) ?
    C10 C9 C8 C13 . . . . 2.8(13) ?
    C10 C9 C8 N4 . . . . -179.3(9) ?
    N5 C13 C8 C9 . . . . 180.0(8) ?
    C12 C13 C8 C9 . . . . -2.8(13) ?
    N5 C13 C8 N4 . . . . 1.7(9) ?
    C12 C13 C8 N4 . . . . 178.9(8) ?
    C7 N4 C8 C9 . . . . -178.9(9) ?
    C7 N4 C8 C13 . . . . -0.8(9) ?
    N3 C6 C1 N1 . . . . -0.7(9) ?
    C5 C6 C1 N1 . . . . 177.3(8) ?
    N3 C6 C1 C2 . . . . -177.6(8) ?
    C5 C6 C1 C2 . . . . 0.4(13) ?
    C3 C2 C1 N1 . . . . -175.1(9) ?
    C3 C2 C1 C6 . . . . 1.1(14) ?
    N3 N2 N1 C1 . . . . -0.5(10) ?
    Cd1 N2 N1 C1 . . . . -170.1(7) ?
    C6 C1 N1 N2 . . . . 0.7(10) ?
    C2 C1 N1 N2 . . . . 177.2(9) ?
loop_
    _geom_hbond_atom_site_label_D
    _geom_hbond_atom_site_label_H
    _geom_hbond_atom_site_label_A
    _geom_hbond_site_symmetry_A
    _geom_hbond_distance_DH
    _geom_hbond_distance_HA
    _geom_hbond_distance_DA
    _geom_hbond_angle_DHA
    O1 H1 N4 3_556 0.848(10) 1.98(5) 2.787(9) 159(12)
data_global
_journal_date_recd_electronic     2013-01-12
_journal_date_accepted     2013-01-18
_journal_name_full     'Acta Crystallographica, Section E'
_journal_year     2013
_journal_volume     69
_journal_issue      3
_journal_page_first     m134
_journal_page_last     m134
_journal_paper_category     QM
_journal_paper_doi     10.1107/S1600536813001827
_journal_coeditor_code     XU5670
_publ_contact_author_name     'Jia-Cheng Liu'
_publ_contact_author_address
;
College of Chemistry and Chemical Engineering, Key Laboratory of
 Eco-Environment-Related Polymer Materials of the Ministry of Education, Key
 Laboratory of Polymer Materials of Gansu Province, Key Laboratory of
 Bioelectrochemistry & Environmental Analysis of Gansu, Northwest Normal
 University, Lanzhou 730070, People's Republic of China
;
_publ_contact_author_email     'jcliu8@nwnu.edu.cn'
_publ_contact_author_fax     ?
_publ_contact_author_phone     ?
_publ_section_title
;\
Bis[2-(1<i>H</i>-benzotriazol-1-yl)-1<i>H</i>-benzimidazol-1-ido]\
diethanolcadmium
;
loop_
    _publ_author_name
    _publ_author_address
    'Cao, Ping'
;
College of Chemistry and Chemical Engineering,
Key Laboratory of Eco-Environment-Related Polymer Materials
of the Ministry of Education,
Key Laboratory of Polymer Materials of Gansu Province,
Key Laboratory of Bioelectrochemistry & Environmental Analysis of Gansu,
Northwest Normal University,
Lanzhou 730070, People's Republic of China
;
    'Liu, Jia-Cheng'
;
College of Chemistry and Chemical Engineering,
Key Laboratory of Eco-Environment-Related Polymer Materials
of the Ministry of Education,
Key Laboratory of Polymer Materials of Gansu Province,
Key Laboratory of Bioelectrochemistry & Environmental Analysis of Gansu,
Northwest Normal University,
Lanzhou 730070, People's Republic of China
;
    'Hu, Dong-Cheng'
;
College of Chemistry and Chemical Engineering,
Key Laboratory of Eco-Environment-Related Polymer Materials
of the Ministry of Education,
Key Laboratory of Polymer Materials of Gansu Province,
Key Laboratory of Bioelectrochemistry & Environmental Analysis of Gansu,
Northwest Normal University,
Lanzhou 730070, People's Republic of China
;
