# Supplementary material for: Bis[2-(1H-benzotriazol-1-yl)-1H-benz­imidazol-1-ido]diethano­lcadmium
Source: Acta Crystallogr Sect E Struct Rep Online. 2013 Feb 2;69(Pt 3):m134. doi: 10.1107/S1600536813001827 (PMC3588456; doi:10.1107/S1600536813001827)
Supplement: Supplementary file 2 [file e-69-0m134-Isup2.hkl]

# 
# h,k,l, Fc-squared, Fo-squared, sigma(Fo-squared) and status flag 
# 
data_I
_shelx_title ' CF solution in P21/c' 
_shelx_refln_list_code          4 
_shelx_F_calc_maximum      248.55 
_exptl_crystal_F_000       684.00 
_reflns_d_resolution_high  0.7453 
 
loop_ 
 _symmetry_equiv_pos_as_xyz 
 'x, y, z' 
 '-x, y+1/2, -z+1/2' 
 '-x, -y, -z' 
 'x, -y-1/2, z-1/2' 
 
_cell_length_a     8.7544 
_cell_length_b     8.0112 
_cell_length_c    20.9382 
_cell_angle_alpha  90.000 
_cell_angle_beta  101.352 
_cell_angle_gamma  90.000 
 
_shelx_F_squared_multiplier     1.000 
 
loop_ 
 _refln_index_h 
 _refln_index_k 
 _refln_index_l 
 _refln_F_squared_calc 
 _refln_F_squared_meas 
 _refln_F_squared_sigma 
 _refln_observed_status 
   2   0   0     9316.10     8270.83     57.01 o 
   3   0   0     3122.90     2762.26     40.80 o 
   4   0   0     2255.91     2109.17     41.27 o 
   5   0   0     3955.52     3695.13     61.74 o 
   6   0   0     2217.64     2204.37     52.04 o 
   7   0   0      440.37      495.32     26.81 o 
   8   0   0      230.86      208.75     18.62 o 
   9   0   0      234.57      270.48     34.20 o 
  10   0   0       17.84       24.02     12.35 o 
  11   0   0       25.05       26.48     13.72 o 
   1   1   0     1499.80     1462.06     38.64 o 
   2   1   0      289.06     1716.54    200.12 o 
   3   1   0      137.02      436.69    140.98 o 
   4   1   0       30.07       21.48      4.92 o 
   5   1   0       80.86       77.81      5.59 o 
   6   1   0       46.69       67.32      5.71 o 
   7   1   0       28.54       29.28      4.40 o 
   8   1   0        0.34        4.14      4.06 o 
   9   1   0       25.45       28.15      6.07 o 
  10   1   0       42.51       76.02     18.80 o 
  11   1   0        6.81       18.11     16.54 o 
   0   2   0     5282.98     5997.11     47.41 o 
   1   2   0     1944.78     2187.48     17.80 o 
   2   2   0    11131.35    10895.20     70.62 o 
   3   2   0     5328.34     4854.24     33.75 o 
   4   2   0     1216.43     1091.98     22.65 o 
   5   2   0     1387.69     1250.15     40.05 o 
   6   2   0      737.78      713.53     16.83 o 
   7   2   0     1496.67     1480.84     34.60 o 
   8   2   0       13.33       14.81      4.18 o 
   9   2   0      134.78      140.12     12.17 o 
  10   2   0       20.58       15.94     11.84 o 
   2   3   0      109.75      124.98      8.40 o 
   3   3   0       58.94      150.32     16.09 o 
   4   3   0       15.39       34.54      5.56 o 
   5   3   0      115.86      119.97     13.96 o 
   6   3   0      313.01      317.39     18.92 o 
   7   3   0        4.95       12.30      4.08 o 
   8   3   0      125.99      125.55     11.41 o 
   9   3   0        7.30        8.59      5.23 o 
  10   3   0       22.90       30.07      9.26 o 
   0   4   0     4966.72     6046.71     49.41 o 
   1   4   0     6593.02     6290.08     49.08 o 
   2   4   0     9053.24     9673.09     81.12 o 
   3   4   0     3837.81     3495.98     45.90 o 
   4   4   0     1144.25     1166.14     29.03 o 
   5   4   0     1298.62     1208.22     46.84 o 
   6   4   0       94.70      135.62     20.60 o 
   7   4   0      405.05      388.98     39.93 o 
   8   4   0       76.70       92.97     16.24 o 
   9   4   0       59.93       88.37     17.23 o 
  10   4   0       53.64       50.57     18.86 o 
   1   5   0       64.23      384.42     12.70 o 
   2   5   0       39.32       95.45     10.15 o 
   3   5   0       24.50      394.52     29.19 o 
   4   5   0      104.55       99.61      8.63 o 
   5   5   0        1.16       40.31     15.54 o 
   6   5   0      112.51       96.14     12.85 o 
   7   5   0       18.63       25.22      9.39 o 
   8   5   0       58.12       52.31     16.16 o 
   9   5   0        0.59        6.58      6.90 o 
  10   5   0       21.91       14.88     10.99 o 
   0   6   0     8028.20     9185.54     86.05 o 
   1   6   0     2548.66     2299.49     30.69 o 
   2   6   0      150.48      285.40     13.98 o 
   3   6   0      205.95      219.96     11.44 o 
   4   6   0     1408.97     1303.92     30.21 o 
   5   6   0     1467.22     1349.28     32.71 o 
   6   6   0      933.42      963.59     34.11 o 
   7   6   0      409.77      373.62     22.49 o 
   8   6   0      213.49      204.37     17.88 o 
   9   6   0       66.16       91.84     17.84 o 
   1   7   0       48.13      194.24     13.61 o 
   2   7   0      337.60      308.57     20.09 o 
   3   7   0       27.87      153.88     15.99 o 
   4   7   0        4.57       12.90      5.17 o 
   5   7   0       22.05       54.78     15.93 o 
   6   7   0       23.07       16.64      7.69 o 
   7   7   0       35.33       49.58     11.91 o 
   8   7   0       13.47       28.84     17.15 o 
   0   8   0      991.38     1258.71     53.47 o 
   1   8   0     1422.88     1366.16     47.89 o 
   2   8   0      680.36      927.68     37.56 o 
   3   8   0      899.13      860.47     37.75 o 
   4   8   0       42.53      153.67     18.22 o 
   5   8   0       44.89       74.84     12.23 o 
   6   8   0      379.60      368.71     28.39 o 
   7   8   0      237.47      257.87     40.29 o 
   1   9   0       30.66      114.66     15.09 o 
   2   9   0       75.63       65.60     14.69 o 
   3   9   0        7.46      134.66     52.49 o 
   4   9   0       81.24       50.80     13.22 o 
   5   9   0        0.18        9.78      8.79 o 
   6   9   0        1.44       -1.89      8.12 o 
   0  10   0      264.80      375.53     52.41 o 
   1  10   0      375.20      411.97     55.62 o 
   2  10   0      463.18      509.33     55.92 o 
   3  10   0      813.85      637.04     64.92 o 
 -11   1   1       91.95      114.26     18.33 o 
 -10   1   1      253.07      292.23     27.04 o 
  -9   1   1      244.34      261.80     16.26 o 
  -8   1   1      768.94      783.78     26.16 o 
  -7   1   1      548.89      521.84     16.67 o 
  -6   1   1     1171.07     1096.45     22.38 o 
  -5   1   1     3292.41     3207.47     38.74 o 
  -4   1   1     3206.36     3116.32     65.42 o 
  -3   1   1     7755.03     6953.05     37.60 o 
  -2   1   1      324.68      327.63     12.03 o 
  -1   1   1     2415.81     2354.60     56.20 o 
   1   1   1     6323.01     6566.72     70.04 o 
   2   1   1      348.83     7479.90   2580.76 o 
   3   1   1     7135.94     6752.45     71.91 o 
   4   1   1     6681.65     6344.12     77.38 o 
   5   1   1      560.00      498.40     13.90 o 
   6   1   1     1364.90     1315.33     24.75 o 
   7   1   1      191.23      176.68      9.99 o 
   8   1   1      182.15      180.02     12.71 o 
   9   1   1      248.11      277.81     20.46 o 
  10   1   1      291.33      333.27     28.95 o 
  11   1   1       94.72       81.65     25.35 o 
 -10   2   1        8.85       17.93      7.62 o 
  -9   2   1       34.10       33.44      6.26 o 
  -8   2   1      159.06      157.40     12.19 o 
  -7   2   1      247.80      267.05     14.90 o 
  -6   2   1       23.15       33.28      5.15 o 
  -5   2   1      132.67      193.05     14.52 o 
  -4   2   1       56.55       48.41      4.93 o 
  -3   2   1      262.21      334.25     33.37 o 
  -2   2   1     1068.37     1205.97     23.85 o 
  -1   2   1     3523.90     3451.11     32.57 o 
   0   2   1      352.94      444.41      6.49 o 
   1   2   1      860.00      900.82     11.88 o 
   2   2   1      550.67      646.44     75.29 o 
   3   2   1      198.21      241.41     11.41 o 
   4   2   1       23.38       39.48      9.01 o 
   5   2   1      182.06      215.87     20.71 o 
   6   2   1       67.55       49.69      4.60 o 
   7   2   1       53.19       53.70      6.68 o 
   8   2   1       88.55       98.05      9.63 o 
   9   2   1       25.16       27.90      6.75 o 
  10   2   1        6.34       13.23      6.00 o 
 -10   3   1      184.28      199.51     24.42 o 
  -9   3   1      644.39      647.63     32.43 o 
  -8   3   1     1078.78     1085.92     39.84 o 
  -7   3   1      899.22      813.35     32.44 o 
  -6   3   1     1800.21     1731.89     44.28 o 
  -5   3   1      749.83      761.00     27.27 o 
  -4   3   1     1552.92     1415.27    107.37 o 
  -3   3   1     9449.92     9048.58     89.26 o 
  -2   3   1     6165.80     6294.33     58.92 o 
  -1   3   1     4693.19     4329.96     37.35 o 
   0   3   1     1237.89     1261.12     12.52 o 
   1   3   1     2886.45     2684.10     23.61 o 
   2   3   1     6772.23     6565.28    188.45 o 
   3   3   1     3577.97     3355.21     39.49 o 
   4   3   1     3509.87     3306.46     55.03 o 
   5   3   1     1439.43     1411.29     29.95 o 
   6   3   1     1229.50     1343.92     36.32 o 
   7   3   1      615.71      614.82     26.64 o 
   8   3   1     1354.04     1357.39     42.96 o 
   9   3   1      237.97      276.78     34.78 o 
  10   3   1       62.37       73.30     14.71 o 
 -10   4   1       33.69        8.13     11.12 o 
  -9   4   1        7.70        0.87      6.41 o 
  -8   4   1       22.26       14.58      6.99 o 
  -7   4   1        0.90       -3.66      6.52 o 
  -6   4   1       54.18       48.94     10.32 o 
  -5   4   1        9.85      115.07     13.55 o 
  -4   4   1      362.99      360.12     15.44 o 
  -3   4   1        8.26      393.67     74.35 o 
  -2   4   1      482.78      504.24     12.67 o 
  -1   4   1     2158.92     3253.48     29.73 o 
   0   4   1      100.54      117.63      4.79 o 
   1   4   1      236.16      691.25     18.24 o 
   2   4   1        1.08        6.57      1.82 o 
   3   4   1      496.43      725.62     21.83 o 
   4   4   1      406.43      511.81     23.36 o 
   5   4   1      154.78      181.71     23.79 o 
   6   4   1        0.65       -1.16      4.33 o 
   7   4   1      365.36      275.89     25.72 o 
   8   4   1       18.75       28.23      9.91 o 
   9   4   1        6.73       -2.07      5.13 o 
  10   4   1        8.51       23.09     12.57 o 
 -10   5   1       77.48       83.52     24.33 o 
  -9   5   1       81.81      100.29     14.32 o 
  -8   5   1      192.85      229.55     20.87 o 
  -7   5   1      254.93      246.05     20.10 o 
  -6   5   1      612.86      584.99     28.78 o 
  -5   5   1      342.90      402.84     22.17 o 
  -4   5   1     1333.65     1383.20     35.32 o 
  -3   5   1     2401.23     2277.61     37.27 o 
  -2   5   1     2652.98     2918.25     35.25 o 
  -1   5   1     1985.62     1680.61     20.76 o 
   0   5   1     2190.97     2179.10     23.21 o 
   1   5   1     2457.35     2054.84     26.37 o 
   2   5   1     1996.46     2621.14     38.72 o 
   3   5   1     3029.45     2777.07     85.27 o 
   4   5   1     1692.53     1767.90     34.02 o 
   5   5   1     1133.63     1124.46     31.88 o 
   6   5   1      982.55     1004.28     37.91 o 
   7   5   1      266.78      276.39     26.96 o 
   8   5   1       85.17      111.07     19.80 o 
   9   5   1      213.68      274.39     30.64 o 
  -9   6   1       15.31       24.09     13.87 o 
  -8   6   1        1.78        4.24      7.18 o 
  -7   6   1        0.11        4.04      6.57 o 
  -6   6   1       89.94       88.04     11.65 o 
  -5   6   1      120.58      221.41     17.07 o 
  -4   6   1       37.57       38.28      5.13 o 
  -3   6   1       39.43       47.14      5.98 o 
  -2   6   1      150.81      122.55      7.02 o 
   0   6   1      117.76      121.12      7.03 o 
   2   6   1        8.07       44.67      8.61 o 
   3   6   1       79.89       95.16      9.25 o 
   4   6   1        5.97       -0.19      2.97 o 
   5   6   1       71.64       95.29      9.73 o 
   6   6   1        8.66       17.93      5.43 o 
   7   6   1       10.30       22.09     10.79 o 
   8   6   1        2.71       10.95      4.86 o 
   9   6   1        0.49       10.98     11.26 o 
  -8   7   1      239.53      311.38     38.67 o 
  -7   7   1       50.10       54.00     11.93 o 
  -6   7   1      506.53      486.65     25.54 o 
  -5   7   1      858.00      888.82     32.44 o 
  -4   7   1     1473.83     1480.66     39.48 o 
  -3   7   1     1383.70     1418.25     41.34 o 
  -2   7   1      581.76      734.84     24.66 o 
  -1   7   1      897.04      827.79     20.84 o 
   0   7   1     2572.17     2818.24     42.89 o 
   1   7   1      515.56      475.68     26.22 o 
   2   7   1      998.99     1211.25     53.55 o 
   3   7   1     2337.48     1970.19     54.41 o 
   4   7   1     1617.35     1562.65     50.92 o 
   5   7   1     1194.77     1025.79     43.27 o 
   6   7   1      284.73      274.17     23.70 o 
   7   7   1      244.38      224.48     22.18 o 
   8   7   1      132.30      160.10     34.77 o 
  -7   8   1       23.78       32.29     16.63 o 
  -6   8   1       57.67       54.88     11.25 o 
  -5   8   1       59.97       83.72     15.02 o 
  -4   8   1       17.06       17.31     10.12 o 
  -3   8   1      187.72      331.50     23.60 o 
  -2   8   1      172.77      125.09     13.64 o 
  -1   8   1      110.58      351.24     23.84 o 
   0   8   1      168.17      158.46     13.37 o 
   1   8   1       11.29      108.80     13.96 o 
   2   8   1      731.44      575.75     29.77 o 
   3   8   1        2.32       36.80     10.06 o 
   4   8   1       76.18       66.17     10.80 o 
   5   8   1        0.06       25.15     10.93 o 
   6   8   1       36.72       19.81      7.42 o 
   7   8   1       41.35       37.66     16.68 o 
  -6   9   1       79.35       72.07     20.95 o 
  -5   9   1      216.54      239.98     27.02 o 
  -4   9   1      403.14      392.37     38.30 o 
  -3   9   1      666.06      607.41     44.35 o 
  -2   9   1     1806.01     1838.04     74.64 o 
  -1   9   1      497.76      485.04     36.77 o 
   0   9   1      522.93      485.99     39.20 o 
   1   9   1     1299.69     1057.11     45.36 o 
   2   9   1     1423.69     1313.37     64.23 o 
   3   9   1      943.00      718.49     48.74 o 
   4   9   1      744.32      648.81     36.64 o 
   5   9   1      182.11      176.54     23.19 o 
   6   9   1      119.61      197.93     36.10 o 
  -3  10   1        3.47       87.46     25.30 o 
  -1  10   1        9.16       54.09     21.52 o 
   0  10   1        5.86        6.79      7.36 o 
   1  10   1        7.49       36.77     18.11 o 
   2  10   1        0.98       20.56     13.95 o 
   3  10   1       22.04       45.82     18.67 o 
 -11   0   2       54.83      105.87     25.12 o 
 -10   0   2       28.73       32.42      8.64 o 
  -9   0   2      262.99      247.55     32.98 o 
  -8   0   2       70.96       70.21     10.68 o 
  -7   0   2       25.58        9.64      2.59 o 
  -6   0   2     2079.06     2181.68     50.81 o 
  -5   0   2     4268.90     3925.07     61.87 o 
  -4   0   2     1997.99     1770.59     37.08 o 
  -3   0   2     1222.66      984.59     19.36 o 
  -2   0   2        4.97       61.67      7.87 o 
   1   0   2     8157.88     7711.55     74.58 o 
   2   0   2        5.86       52.93      9.40 o 
   3   0   2     7615.47     6683.83    248.29 o 
   4   0   2     4138.54     4176.85     87.69 o 
   5   0   2     8234.28     7761.61     91.04 o 
   6   0   2     2620.37     2379.53     83.62 o 
   7   0   2     1388.76     1417.77     46.75 o 
   8   0   2      319.86      325.87     18.56 o 
   9   0   2      228.96      315.03     38.45 o 
  10   0   2       32.62       38.47     14.32 o 
  11   0   2        2.98       -8.71      8.71 o 
 -11   1   2        9.31       21.09      9.60 o 
 -10   1   2       13.53       32.93      8.34 o 
  -9   1   2       23.70       29.07      5.92 o 
  -8   1   2       26.17       42.31      6.90 o 
  -7   1   2      184.48      190.00     12.04 o 
  -6   1   2      100.65       88.62      8.92 o 
  -5   1   2      121.20      126.85     14.42 o 
  -4   1   2       16.17       14.67      3.20 o 
  -3   1   2      144.73      764.28     88.36 o 
  -2   1   2    18012.43    17262.95    146.56 o 
  -1   1   2     7063.76     7454.83     80.00 o 
   1   1   2      939.84     1382.85     16.46 o 
   3   1   2      401.38      471.31     29.20 o 
   4   1   2      165.90      172.35      8.77 o 
   5   1   2       44.88       46.46     10.01 o 
   6   1   2       14.19       23.24      3.52 o 
   7   1   2      163.10      191.75     11.70 o 
   8   1   2       19.96       16.00      5.86 o 
   9   1   2        0.15        0.65      4.12 o 
  10   1   2        5.73       13.49     12.83 o 
  11   1   2        2.74        1.78      5.19 o 
 -10   2   2      179.16      179.35     14.58 o 
  -9   2   2       74.26       82.25      9.48 o 
  -8   2   2      708.97      750.31     26.58 o 
  -7   2   2     1037.11     1079.28     29.72 o 
  -6   2   2     2195.56     2021.96     37.79 o 
  -5   2   2      984.38      883.50     22.86 o 
  -4   2   2     1445.10     1402.46     32.23 o 
  -3   2   2     1896.43     1505.74     41.51 o 
  -2   2   2     4203.16     4678.14    253.03 o 
  -1   2   2      158.48      331.89      8.13 o 
   0   2   2     2317.16     2780.95     29.20 o 
   1   2   2    11365.74    10569.88     89.65 o 
   2   2   2     5725.82     5427.74     56.08 o 
   3   2   2     3207.58     3107.59     43.48 o 
   4   2   2     1098.53     1379.02     39.47 o 
   5   2   2      727.96      687.22     14.99 o 
   6   2   2     1761.57     1720.93     30.77 o 
   7   2   2     1025.14     1012.89     28.47 o 
   8   2   2      540.15      557.81     22.74 o 
   9   2   2      189.11      205.95     18.08 o 
  10   2   2       66.49       60.33     19.63 o 
 -10   3   2        6.20        1.05      3.91 o 
  -9   3   2        6.78        0.32      3.71 o 
  -8   3   2        0.16        1.53      5.01 o 
  -7   3   2       10.97        6.32      6.50 o 
  -6   3   2      154.63      142.98     12.74 o 
  -5   3   2      123.86      137.81     12.12 o 
  -4   3   2      265.09      240.94     12.66 o 
  -3   3   2     1265.17     1986.11    144.86 o 
  -2   3   2      185.38      206.31      6.33 o 
  -1   3   2     1992.44     2514.27     19.67 o 
   0   3   2      187.59      242.54      5.69 o 
   1   3   2     1426.66     2415.08     26.20 o 
   2   3   2       16.23       26.18      3.04 o 
   3   3   2      339.76      368.18     11.60 o 
   4   3   2       30.58       50.62      6.40 o 
   5   3   2      405.61      583.57     53.01 o 
   6   3   2        0.01        3.18      2.54 o 
   7   3   2        0.21       24.76     10.69 o 
   8   3   2        2.86        7.62     11.56 o 
   9   3   2       15.87       14.97      7.47 o 
  10   3   2        1.78        9.90      7.06 o 
 -10   4   2       74.67       72.24     16.07 o 
  -9   4   2       56.13       62.11     14.05 o 
  -8   4   2      180.77      213.59     23.74 o 
  -7   4   2      387.41      400.10     27.49 o 
  -6   4   2      898.45      984.96     35.95 o 
  -5   4   2     1112.74     1107.48     35.04 o 
  -4   4   2     1925.21     1874.20     54.35 o 
  -3   4   2     3191.24     2785.93     40.06 o 
  -2   4   2     4872.26     5729.40    125.55 o 
  -1   4   2     2671.68     2412.71     24.94 o 
   0   4   2     3195.91     3502.70     29.06 o 
   1   4   2     9492.37     8869.76     54.10 o 
   2   4   2     4756.39     4393.90     36.11 o 
   3   4   2     1493.07     1345.22     38.68 o 
   4   4   2     3170.21     3033.66     68.94 o 
   5   4   2     1009.35      999.42     34.94 o 
   6   4   2      977.26      950.02     53.19 o 
   7   4   2     1075.56     1043.56     50.27 o 
   8   4   2      480.71      453.42     35.20 o 
   9   4   2       41.23       55.08     13.76 o 
  10   4   2       38.19       38.44     17.62 o 
 -10   5   2        8.75       -4.03      9.04 o 
  -9   5   2       33.48       22.72      8.00 o 
  -8   5   2      154.04      159.23     17.71 o 
  -7   5   2       31.87       45.82     12.79 o 
  -6   5   2        0.42        0.30      2.97 o 
  -5   5   2        8.36       20.81      7.50 o 
  -4   5   2       96.95      123.90     11.42 o 
  -3   5   2      134.55      316.13     36.88 o 
  -2   5   2      381.16      367.56     11.07 o 
   0   5   2     1747.36     1870.38     24.52 o 
   1   5   2       37.55      395.52     12.65 o 
   2   5   2        0.39        4.96      1.88 o 
   3   5   2       51.71      553.17     46.53 o 
   4   5   2        0.43        9.32      4.83 o 
   5   5   2      213.18      234.62     15.29 o 
   6   5   2      123.07      113.16     11.46 o 
   7   5   2       53.88       35.24     18.71 o 
   8   5   2        5.68        7.17      6.40 o 
   9   5   2        8.96       20.35      8.27 o 
  -9   6   2      270.06      237.25     38.49 o 
  -8   6   2      343.91      342.48     26.06 o 
  -7   6   2      691.67      622.49     40.70 o 
  -6   6   2     1013.31     1038.31     40.26 o 
  -5   6   2     3337.18     3009.55     63.44 o 
  -4   6   2      670.48      657.59     27.19 o 
  -3   6   2      297.99      249.92     11.88 o 
  -2   6   2      645.35      664.76     16.06 o 
  -1   6   2     3331.53     2948.85     30.56 o 
   0   6   2     4439.02     4842.71     38.06 o 
   1   6   2     3038.91     2854.67     30.34 o 
   2   6   2      297.70      588.57     18.14 o 
   3   6   2      716.88      760.80     24.06 o 
   4   6   2     1175.37     1379.77     50.19 o 
   5   6   2      533.32      492.95     20.22 o 
   6   6   2      710.02      710.34     25.90 o 
   7   6   2      213.09      231.78     19.53 o 
   8   6   2      121.93      122.46     13.84 o 
   9   6   2      109.20      125.82     20.65 o 
  -8   7   2        3.43       13.09      9.10 o 
  -7   7   2        0.34        6.39      5.20 o 
  -6   7   2        0.04        0.24      3.32 o 
  -5   7   2       20.60       76.56     13.04 o 
  -4   7   2      182.10      200.08     14.52 o 
  -3   7   2       93.43      256.65     16.39 o 
  -2   7   2       77.21      137.01      9.36 o 
  -1   7   2        6.03       91.64      6.96 o 
   0   7   2       38.13       39.07      5.89 o 
   1   7   2        0.22      285.29     16.19 o 
   2   7   2      144.16      109.00      9.95 o 
   3   7   2      605.41      676.25     32.98 o 
   4   7   2       66.47       86.81     10.04 o 
   5   7   2       91.75       89.49     14.02 o 
   6   7   2       83.48       50.86     10.56 o 
   7   7   2       60.39       71.12     13.34 o 
   8   7   2        0.07       12.69      8.76 o 
  -7   8   2      248.66      241.89     38.89 o 
  -6   8   2      356.31      354.25     28.16 o 
  -5   8   2      409.68      372.15     27.07 o 
  -4   8   2      677.76      665.78     34.52 o 
  -3   8   2     1387.19     1102.38     41.79 o 
  -2   8   2     1383.37     1357.25     66.01 o 
  -1   8   2      664.23      569.37     28.61 o 
   0   8   2     1109.54     1307.26     46.15 o 
   1   8   2     1032.27     1116.40     43.60 o 
   2   8   2     1302.12     1308.20     60.33 o 
   3   8   2      649.52      684.18     34.46 o 
   4   8   2      275.16      346.58     32.98 o 
   5   8   2      233.32      231.38     21.78 o 
   6   8   2      770.00      741.34     40.95 o 
  -6   9   2      121.11      109.38     26.35 o 
  -5   9   2       36.81       34.43     15.90 o 
  -4   9   2      105.04       83.22     17.82 o 
  -3   9   2       12.02       96.50     29.43 o 
  -2   9   2       23.24       42.76     12.10 o 
  -1   9   2       60.92      199.78     36.30 o 
   0   9   2       59.31       38.29     12.34 o 
   1   9   2       39.94      130.53     16.27 o 
   2   9   2        9.60        9.45      6.37 o 
   3   9   2       47.14       84.36     17.92 o 
   4   9   2        9.69        3.02      4.21 o 
   5   9   2       38.25       30.18     14.95 o 
  -1  10   2      437.68      501.97     61.72 o 
   0  10   2      469.72      535.23     99.12 o 
   1  10   2      412.31      409.59     56.38 o 
   2  10   2      627.67      657.53     65.30 o 
   3  10   2      333.08      318.41     47.39 o 
 -11   1   3       65.63       79.99     27.68 o 
 -10   1   3       11.25       26.71      7.40 o 
  -9   1   3      442.01      494.26     22.60 o 
  -8   1   3      501.28      526.89     21.63 o 
  -7   1   3      435.34      424.30     21.19 o 
  -6   1   3      687.48      632.26     23.75 o 
  -5   1   3     3610.11     3391.04     50.38 o 
  -4   1   3     4798.04     4567.95     41.91 o 
  -3   1   3     8576.28     7756.91     60.01 o 
  -2   1   3    61776.27    56278.43    205.40 o 
  -1   1   3     3330.87     3300.66     22.98 o 
   0   1   3    23477.07    25565.03    144.87 o 
   1   1   3     6968.83     6637.56     37.66 o 
   2   1   3     2226.73     3807.94     46.99 o 
   3   1   3     4693.89     4305.44     42.02 o 
   4   1   3     3260.44     3108.90     74.10 o 
   5   1   3     1833.75     1723.38     45.59 o 
   6   1   3      918.38      863.74     22.71 o 
   7   1   3      200.04      223.50     11.36 o 
   8   1   3       72.64       79.63     10.34 o 
   9   1   3      232.44      271.92     20.27 o 
  10   1   3      309.59      356.14     30.54 o 
 -10   2   3      113.87      123.29     12.37 o 
  -9   2   3        0.10        7.65      4.49 o 
  -8   2   3       10.86       22.73      5.52 o 
  -7   2   3       17.32       25.82      6.14 o 
  -6   2   3       18.15       12.39      3.27 o 
  -5   2   3       52.18       59.96     11.14 o 
  -4   2   3      116.09       89.70      5.19 o 
  -3   2   3     1160.46     1861.87     29.94 o 
  -2   2   3     2326.95     2286.93     24.10 o 
  -1   2   3     2356.59     3623.08     83.80 o 
   0   2   3     2957.85     3463.09     32.21 o 
   1   2   3     3795.67     4747.33     77.56 o 
   2   2   3      330.69      432.71     10.21 o 
   4   2   3      336.29      493.74     71.99 o 
   5   2   3       62.53      131.43     29.83 o 
   6   2   3        0.27        0.75      1.58 o 
   7   2   3       19.69       17.92      4.12 o 
   8   2   3      161.44      136.69     11.39 o 
   9   2   3       35.42       44.41     30.21 o 
  10   2   3        4.96       25.60     14.32 o 
 -10   3   3       45.35       39.12     10.87 o 
  -9   3   3      254.21      273.66     21.15 o 
  -8   3   3       67.31       42.27      8.04 o 
  -7   3   3     1355.91     1308.56     40.92 o 
  -6   3   3     1011.06      952.49     33.89 o 
  -5   3   3     1343.53     1261.69     30.59 o 
  -4   3   3     5226.12     5241.14     57.45 o 
  -3   3   3     4483.50     4141.48     53.94 o 
  -2   3   3     6974.27     7359.23     91.24 o 
  -1   3   3     6434.06     5690.96    119.75 o 
   0   3   3     2797.93     3059.69     78.29 o 
   1   3   3     4887.38     4226.84     39.70 o 
   2   3   3     1965.41     2385.47     66.51 o 
   3   3   3     3485.91     3341.69     62.29 o 
   4   3   3     1060.53      968.85     25.15 o 
   5   3   3      699.95      701.69     23.77 o 
   6   3   3       27.28      190.57     20.26 o 
   7   3   3      829.86      830.28     31.21 o 
   8   3   3      335.86      355.30     30.92 o 
   9   3   3      109.98      135.79     19.89 o 
  10   3   3       42.21       60.28     14.44 o 
 -10   4   3       15.98       21.46      7.73 o 
  -9   4   3        0.15       -0.57      3.97 o 
  -8   4   3        1.70       -0.84      2.88 o 
  -7   4   3        4.09        7.58      7.23 o 
  -6   4   3      176.85      195.02     16.39 o 
  -5   4   3       17.83       32.28      9.10 o 
  -4   4   3        7.62        9.64      6.54 o 
  -3   4   3      336.44      664.13     31.73 o 
  -2   4   3       21.14       34.43      3.16 o 
   0   4   3        2.12        3.70      0.96 o 
   1   4   3      311.06      655.32     14.55 o 
   2   4   3      615.68      648.41     16.03 o 
   3   4   3      516.82      577.78     38.80 o 
   4   4   3      305.48      269.30     17.55 o 
   5   4   3        2.20        7.06      7.77 o 
   6   4   3      801.38      794.11     33.96 o 
   7   4   3       35.23       41.34     11.49 o 
   8   4   3      141.47      148.34     22.47 o 
   9   4   3        5.10       -2.02      8.22 o 
  10   4   3       16.15       25.74     14.43 o 
  -9   5   3       84.66      109.49     26.05 o 
  -8   5   3      291.08      329.24     24.92 o 
  -7   5   3      427.08      444.80     26.93 o 
  -6   5   3      358.94      356.36     25.87 o 
  -5   5   3      481.08      495.17     24.75 o 
  -4   5   3     1639.55     1756.58     61.24 o 
  -3   5   3     3223.70     2890.61     55.69 o 
  -2   5   3     4752.16     4964.72     45.60 o 
  -1   5   3     2309.33     2023.74     18.21 o 
   0   5   3     3015.00     3402.74     35.93 o 
   1   5   3     2419.16     2201.78     50.68 o 
   2   5   3     2556.81     2760.20     35.95 o 
   3   5   3     2156.82     2053.23     43.12 o 
   4   5   3      745.63      966.19     50.21 o 
   5   5   3     1796.39     1560.54     46.71 o 
   6   5   3      411.11      390.43     21.63 o 
   7   5   3       98.50      130.48     15.39 o 
   8   5   3      194.27      234.40     21.75 o 
   9   5   3      101.10      117.49     20.37 o 
  -9   6   3        1.70        4.10      5.10 o 
  -8   6   3        0.99        4.29      6.37 o 
  -7   6   3       68.54       69.21     10.89 o 
  -6   6   3       16.61       28.57      7.44 o 
  -5   6   3       71.83      405.49     37.29 o 
  -4   6   3       86.17       56.65      8.32 o 
  -3   6   3       13.72       48.18      7.17 o 
  -2   6   3      285.42      247.35     11.50 o 
   0   6   3      173.37      218.57     10.84 o 
   1   6   3       98.50      337.30     12.39 o 
   2   6   3      273.46      254.86     11.72 o 
   3   6   3       52.84      264.21     20.90 o 
   4   6   3        0.59        2.91      2.89 o 
   5   6   3       20.74       97.21     12.50 o 
   6   6   3        5.70        6.20      3.67 o 
   7   6   3       15.39        7.70      4.79 o 
   8   6   3       19.48       31.04      9.77 o 
   9   6   3        3.29        4.77      8.70 o 
  -8   7   3      200.80      232.20     26.43 o 
  -7   7   3       48.45       69.69     11.05 o 
  -6   7   3      324.99      355.66     22.12 o 
  -5   7   3      678.74      653.28     31.39 o 
  -4   7   3      920.08     1059.88     34.13 o 
  -3   7   3      950.08      953.64     29.97 o 
  -2   7   3     1932.79     2059.28     36.44 o 
  -1   7   3     1844.40     1658.67     34.53 o 
   0   7   3      420.58      502.46     21.45 o 
   1   7   3      561.50      570.21     23.18 o 
   2   7   3      248.53      593.05     26.11 o 
   3   7   3      652.47      601.28     29.10 o 
   4   7   3      950.25     1013.65     40.03 o 
   5   7   3      549.90      570.08     30.58 o 
   6   7   3      175.21      189.76     19.92 o 
   7   7   3      100.38      106.36     17.03 o 
   8   7   3       35.23       40.87     20.98 o 
  -7   8   3        2.14       10.23     13.25 o 
  -6   8   3        5.60        7.84      6.14 o 
  -5   8   3       15.09       31.55      9.65 o 
  -4   8   3       11.49       11.16      5.69 o 
  -3   8   3       27.45      183.02     23.54 o 
  -2   8   3        2.23      110.41     16.69 o 
  -1   8   3      422.47      531.51     34.49 o 
   0   8   3      925.53      967.08     39.98 o 
   1   8   3      200.68      293.40     22.71 o 
   2   8   3        0.65       11.49      7.01 o 
   3   8   3        1.53       38.21     14.16 o 
   4   8   3       11.80       10.94      4.10 o 
   5   8   3       15.91       29.73     11.79 o 
   6   8   3       10.48       21.75      8.49 o 
  -6   9   3      171.34      205.75     34.64 o 
  -5   9   3      271.70      236.35     40.62 o 
  -4   9   3       97.83      208.94     28.94 o 
  -3   9   3      794.43      756.87     73.71 o 
  -2   9   3      736.62      874.32     78.13 o 
  -1   9   3      577.36      623.86     63.23 o 
   0   9   3      654.12      755.67     48.93 o 
   1   9   3     1064.43      907.51     42.50 o 
   2   9   3      390.05      471.86     38.95 o 
   3   9   3      919.54      831.18     41.04 o 
   4   9   3      441.65      434.05     30.71 o 
   5   9   3      174.67      211.47     34.86 o 
  -1  10   3       16.86       92.44     26.60 o 
   0  10   3       16.53       19.16     12.33 o 
   1  10   3        8.72       99.04     27.32 o 
   2  10   3        8.29       13.58      8.30 o 
   3  10   3        6.02       40.15     15.49 o 
 -11   0   4        2.74       12.48      5.84 o 
 -10   0   4      295.57      267.20     36.78 o 
  -9   0   4       52.39       41.05     13.87 o 
  -8   0   4      407.92      365.56     37.66 o 
  -7   0   4      543.63      590.26     43.97 o 
  -6   0   4     1821.22     1793.43     69.99 o 
  -5   0   4     4971.88     4532.95    101.69 o 
  -4   0   4        8.84       17.52      6.09 o 
  -3   0   4     1885.10     2169.49     44.74 o 
  -2   0   4      324.02      360.40     19.60 o 
  -1   0   4     4638.05     4257.03     56.96 o 
   0   0   4      613.54      589.53     21.08 o 
   1   0   4    24519.45    23491.34     80.40 o 
   2   0   4    11021.80    10791.31    124.63 o 
   3   0   4      405.66      294.14     23.79 o 
   4   0   4     6213.58     6701.01    129.09 o 
   5   0   4      661.09      623.08     39.30 o 
   6   0   4      994.51      921.55     52.13 o 
   7   0   4      501.26      499.95     20.93 o 
   8   0   4      398.22      412.87     28.45 o 
   9   0   4      241.01      279.17     37.20 o 
  10   0   4        0.32       -2.23      6.52 o 
  11   0   4        0.29       -0.14     10.18 o 
 -11   1   4        0.87        6.20      4.02 o 
 -10   1   4        4.25        2.77      5.46 o 
  -9   1   4       98.04       94.53     12.09 o 
  -8   1   4       49.23       63.69      9.10 o 
  -7   1   4       41.36       32.55      6.23 o 
  -6   1   4       88.62       97.06      9.27 o 
  -5   1   4       30.94       70.18     15.79 o 
  -4   1   4      884.64      869.26     18.58 o 
  -3   1   4     3815.89     3689.16     54.93 o 
  -2   1   4    15759.76    14604.91     93.99 o 
  -1   1   4     2538.51     3232.85     23.37 o 
   0   1   4      560.04      560.71     10.74 o 
   1   1   4     1177.96     1354.17     18.21 o 
   2   1   4     1321.65     1566.78     36.39 o 
   3   1   4      116.80      535.41     94.41 o 
   4   1   4       23.66       13.40      2.93 o 
   5   1   4      116.71      170.13     20.38 o 
   6   1   4       13.25       12.39      3.60 o 
   7   1   4       36.36       43.01      5.41 o 
   8   1   4        2.00        5.77      3.83 o 
   9   1   4      103.23      121.03     13.94 o 
  10   1   4       24.08       29.70     11.75 o 
 -11   2   4      198.04      190.53     31.50 o 
 -10   2   4      314.38      368.58     30.76 o 
  -9   2   4      241.79      233.02     23.41 o 
  -8   2   4      862.27      896.58     34.26 o 
  -7   2   4      897.13      878.66     31.51 o 
  -6   2   4     1231.71     1107.15     33.24 o 
  -5   2   4     3325.25     3057.93     36.36 o 
  -4   2   4     1363.22     1270.01     24.52 o 
  -3   2   4    10637.33     9755.27     66.37 o 
  -2   2   4      805.88     1571.47     27.68 o 
  -1   2   4     8445.55     8010.04     71.84 o 
   0   2   4     3379.47     4016.15     51.10 o 
   1   2   4     7530.77     7477.21     71.98 o 
   2   2   4     8349.49     8336.96     58.44 o 
   3   2   4      950.44      882.85     15.76 o 
   4   2   4     1161.42     1377.27     89.89 o 
   5   2   4      860.09      816.67     31.90 o 
   6   2   4     1416.54     1436.73     34.08 o 
   7   2   4      890.30      864.13     32.04 o 
   8   2   4      565.42      592.46     28.59 o 
   9   2   4      134.92      120.52     24.27 o 
  10   2   4       86.55      113.10     26.76 o 
 -11   3   4        0.04       -8.67      8.67 o 
 -10   3   4        5.77        6.87     13.56 o 
  -9   3   4        0.10       -1.56      4.47 o 
  -8   3   4       19.00        5.50      3.82 o 
  -7   3   4        0.21       11.74      5.74 o 
  -6   3   4       89.85       75.74      7.90 o 
  -5   3   4       18.44       38.20      9.28 o 
  -4   3   4       72.92       64.78      6.53 o 
  -3   3   4      476.57      787.87     49.15 o 
  -2   3   4        4.95       16.44      2.28 o 
   0   3   4       34.51       31.68      3.47 o 
   2   3   4        7.91       41.36      5.06 o 
   3   3   4       13.27       88.64     10.89 o 
   4   3   4       76.51       92.79      6.10 o 
   5   3   4      137.83      151.57     11.74 o 
   6   3   4      241.58      304.45     15.98 o 
   7   3   4       87.05      157.05     20.20 o 
   8   3   4       29.89       29.44      9.85 o 
   9   3   4        1.36       -1.05      5.49 o 
  10   3   4       10.69       13.38      8.63 o 
 -10   4   4      166.84      178.80     24.51 o 
  -9   4   4      115.40      128.70     15.54 o 
  -8   4   4      246.94      242.88     17.28 o 
  -7   4   4      327.62      312.54     18.34 o 
  -6   4   4      414.22      443.50     27.95 o 
  -5   4   4     1277.03     1200.47     36.61 o 
  -4   4   4     1530.22     1423.43     45.91 o 
  -3   4   4     2106.48     1964.77     33.25 o 
  -2   4   4     1124.42     1592.60     37.74 o 
  -1   4   4     2145.93     1924.43     86.17 o 
   0   4   4     2781.21     3027.10     44.12 o 
   1   4   4     4422.67     4028.85     41.70 o 
   2   4   4     5385.53     4999.41     61.68 o 
   3   4   4     4938.15     4519.86    133.93 o 
   4   4   4     5120.30     4968.16     78.71 o 
   5   4   4     1095.40     1016.89     35.92 o 
   6   4   4     1521.87     1466.82     40.04 o 
   7   4   4      666.33      666.41     32.63 o 
   8   4   4      122.74      154.82     16.56 o 
   9   4   4      106.14      103.03     18.66 o 
  10   4   4       19.58        1.58      6.89 o 
  -9   5   4       42.89       47.23     10.90 o 
  -8   5   4      178.78      166.84     18.61 o 
  -7   5   4      108.83      136.85     18.16 o 
  -6   5   4        0.83        1.58      3.36 o 
  -5   5   4      348.14      307.79     19.89 o 
  -4   5   4       34.22       15.37      5.86 o 
  -3   5   4       99.06      459.72     83.25 o 
  -2   5   4       11.01        4.60      1.53 o 
  -1   5   4      973.70     1302.68     36.59 o 
   0   5   4     1718.98     1910.03     27.47 o 
   2   5   4       68.80      104.46      7.10 o 
   3   5   4      193.29      302.26     20.63 o 
   4   5   4       33.79       49.93      9.29 o 
   5   5   4      244.72      205.04     21.95 o 
   6   5   4       12.61        7.61      4.26 o 
   7   5   4        0.43       11.43      5.21 o 
   8   5   4       71.14       68.89     15.49 o 
   9   5   4       20.12       35.02     18.29 o 
  -9   6   4       94.45       88.76     24.84 o 
  -8   6   4      247.64      220.65     21.01 o 
  -7   6   4      160.56      194.63     18.41 o 
  -6   6   4     1009.87     1015.31     40.19 o 
  -5   6   4     1322.88     1289.23     48.02 o 
  -4   6   4      553.24      705.90     40.17 o 
  -3   6   4      363.50      347.76     19.22 o 
  -2   6   4     2142.14     1988.03     33.63 o 
  -1   6   4     1481.14     1407.14     30.04 o 
   0   6   4     3684.96     3889.93     42.94 o 
   1   6   4     2600.90     2455.47     46.28 o 
   2   6   4     1445.22     1478.30     36.10 o 
   3   6   4      399.64      415.85     17.94 o 
   4   6   4      620.70      922.98     37.19 o 
   5   6   4      370.47      363.33     19.45 o 
   6   6   4      436.30      454.09     21.11 o 
   7   6   4      351.41      405.76     24.67 o 
   8   6   4      251.44      246.43     23.29 o 
  -8   7   4        3.82       10.34      8.47 o 
  -7   7   4        9.50       10.66      5.35 o 
  -6   7   4       67.96       87.22     13.26 o 
  -5   7   4      428.30      442.93     26.46 o 
  -4   7   4      205.82      183.55     14.19 o 
  -3   7   4       12.55      323.14     25.54 o 
  -2   7   4       27.70       48.20      9.07 o 
  -1   7   4      225.55      271.04     20.08 o 
   0   7   4       84.23       64.72      7.76 o 
   1   7   4       29.83      191.86     13.65 o 
   2   7   4      649.93      601.78     24.66 o 
   3   7   4       52.22      199.77     28.52 o 
   4   7   4       12.58        8.58      5.79 o 
   5   7   4        0.61        5.12      3.79 o 
   6   7   4       34.39       16.27      7.68 o 
   7   7   4       21.61       21.48      8.74 o 
   8   7   4       10.41       10.63      8.68 o 
  -7   8   4      320.42      346.87     45.20 o 
  -6   8   4      407.34      390.93     28.64 o 
  -5   8   4      642.69      657.47     35.71 o 
  -4   8   4      676.81      661.60     34.10 o 
  -3   8   4      478.69      437.01     51.90 o 
  -2   8   4      787.19      879.34     71.88 o 
  -1   8   4      570.95      572.77     36.03 o 
   0   8   4     1633.80     1694.14     53.30 o 
   1   8   4     2601.60     2212.14     73.71 o 
   2   8   4     2791.51     2431.75     65.47 o 
   3   8   4     1004.98      847.97     50.69 o 
   4   8   4      531.19      495.59     40.91 o 
   5   8   4      759.25      673.63     41.69 o 
   6   8   4      446.17      484.23     40.55 o 
  -4   9   4       33.02       34.24     17.31 o 
  -3   9   4        4.02      104.38     30.60 o 
  -2   9   4       14.61       -5.40      5.40 o 
  -1   9   4       13.36      175.82     33.89 o 
   0   9   4       31.28       24.23      8.05 o 
   1   9   4       13.82      171.91     18.64 o 
   2   9   4        0.15        3.41      4.68 o 
   3   9   4       57.37       65.46     16.31 o 
   4   9   4       88.63       59.70     11.52 o 
   5   9   4       68.23       73.13     22.74 o 
  -2  10   4      515.35      567.91     66.94 o 
  -1  10   4      646.21      565.20     65.09 o 
   0  10   4      306.71      386.92     52.64 o 
   1  10   4      250.08      257.67     41.61 o 
   2  10   4      233.12      262.06     42.55 o 
   3  10   4      320.14      202.09     38.01 o 
 -11   1   5       55.45       83.75     12.46 o 
 -10   1   5       46.44       51.93      9.55 o 
  -9   1   5      345.78      409.50     24.24 o 
  -8   1   5      551.87      547.38     32.62 o 
  -7   1   5      298.15      272.79     21.44 o 
  -6   1   5      608.62      602.53     29.23 o 
  -5   1   5      814.71      664.29     28.13 o 
  -4   1   5     3021.96     2849.63     71.40 o 
  -3   1   5     5842.14     5366.02     67.18 o 
  -2   1   5    12248.55    11322.47     83.04 o 
  -1   1   5     2197.02     2183.56     24.40 o 
   0   1   5     1625.53     1736.25     15.96 o 
   1   1   5     9667.06     8979.15     88.45 o 
   2   1   5     3699.15     3520.20     29.64 o 
   3   1   5     7792.08     7537.19     65.54 o 
   4   1   5     4382.46     4731.45     87.60 o 
   5   1   5     4982.99     4779.44     87.59 o 
   6   1   5      813.09      749.28     24.54 o 
   7   1   5      344.26      369.86     17.62 o 
   8   1   5      111.40      127.76     13.50 o 
   9   1   5      251.55      312.28     22.39 o 
  10   1   5      115.86      143.17     28.83 o 
 -11   2   5       10.85        9.64      8.26 o 
 -10   2   5        0.16       26.54      9.67 o 
  -9   2   5        0.00       -3.47      3.47 o 
  -8   2   5       22.61       23.93      8.33 o 
  -7   2   5        0.20       11.49      6.51 o 
  -6   2   5      344.53      304.73     17.68 o 
  -5   2   5      641.54      697.10     16.97 o 
  -4   2   5     1988.98     1848.74     38.51 o 
  -3   2   5      350.65      462.02     53.07 o 
  -2   2   5      450.13      524.30     19.41 o 
  -1   2   5     1595.44     2657.50     28.96 o 
   0   2   5      513.83      530.32     10.29 o 
   2   2   5      376.90      430.17     19.92 o 
   3   2   5       84.89      285.30     15.38 o 
   4   2   5        3.68       10.63      4.25 o 
   5   2   5       88.57      149.99     15.57 o 
   6   2   5       76.27       73.87      9.00 o 
   7   2   5       12.06       -0.62      3.25 o 
   8   2   5       23.84       14.19      4.58 o 
   9   2   5        0.07        2.72     12.51 o 
  10   2   5        3.82       28.31     15.97 o 
 -11   3   5        9.79       18.66     12.44 o 
 -10   3   5       75.35       84.86     13.22 o 
  -9   3   5       38.78       66.33     10.79 o 
  -8   3   5      313.20      294.54     18.15 o 
  -7   3   5      816.76      861.73     29.04 o 
  -6   3   5     1235.73     1153.68     47.19 o 
  -5   3   5      840.05      612.76     30.12 o 
  -4   3   5     1556.73     1460.14     36.49 o 
  -3   3   5       78.40       94.56      8.63 o 
  -2   3   5     6144.65     5893.58    102.57 o 
  -1   3   5    13063.97    11815.39     69.97 o 
   0   3   5     4763.17     5313.15     45.36 o 
   1   3   5      208.41      162.16      7.34 o 
   2   3   5     1999.99     2392.58     37.12 o 
   3   3   5     1864.88     1799.88     27.47 o 
   4   3   5     1573.84     1390.91     34.19 o 
   5   3   5      374.51      389.45     17.46 o 
   6   3   5      788.04      829.51     31.69 o 
   7   3   5      478.10      475.19     23.16 o 
   8   3   5      320.00      311.06     28.86 o 
   9   3   5       18.86       12.19      8.52 o 
  10   3   5       30.77       39.33     15.45 o 
 -10   4   5        6.53        4.34      6.55 o 
  -9   4   5        0.28        8.14      4.43 o 
  -8   4   5       23.44       25.16      5.53 o 
  -7   4   5        0.35       -0.03      3.98 o 
  -6   4   5       63.29       60.96      7.30 o 
  -5   4   5        0.29      173.94     43.08 o 
  -4   4   5      787.70      797.85     27.90 o 
  -3   4   5      357.85      386.16     22.16 o 
  -2   4   5       13.10      104.88      7.05 o 
   0   4   5        2.39        2.07      1.78 o 
   1   4   5     1336.76     1885.10     20.92 o 
   2   4   5       89.07      160.68     11.30 o 
   3   4   5       46.08      391.00     25.39 o 
   4   4   5       70.65       36.72      8.01 o 
   5   4   5        0.90       41.51     13.30 o 
   6   4   5       34.93       38.48      8.03 o 
   7   4   5       74.29       71.33     10.19 o 
   8   4   5        0.81       28.46      9.02 o 
   9   4   5        0.19       12.15     12.02 o 
  -9   5   5      302.46      285.37     29.39 o 
  -8   5   5      574.20      617.20     33.40 o 
  -7   5   5      991.27      972.65     39.13 o 
  -6   5   5      230.85      291.16     21.53 o 
  -5   5   5      532.46      507.56     25.01 o 
  -4   5   5     2198.62     2283.05     49.93 o 
  -3   5   5     3617.96     3382.12     44.31 o 
  -2   5   5     2376.06     2705.16     54.60 o 
  -1   5   5     5273.46     4874.02     62.96 o 
   0   5   5     1455.51     1550.70     28.92 o 
   1   5   5     3866.99     3347.06    108.00 o 
   2   5   5     3452.20     3338.55     42.40 o 
   3   5   5     1086.19      997.47     34.56 o 
   4   5   5     2064.78     1895.08     50.47 o 
   5   5   5     2498.43     2338.25     58.85 o 
   6   5   5      571.33      593.99     27.55 o 
   7   5   5      281.00      352.04     22.10 o 
   8   5   5      149.75      129.76     16.39 o 
   9   5   5       45.70       66.31     22.84 o 
  -9   6   5        0.09        0.52      5.13 o 
  -8   6   5        3.39       -0.41      3.79 o 
  -7   6   5       34.93       45.09     10.31 o 
  -6   6   5       10.08       14.75      6.01 o 
  -5   6   5        5.15      187.64     39.65 o 
  -4   6   5        0.97        2.37      2.80 o 
  -3   6   5       88.20      187.57     16.36 o 
  -2   6   5        7.67       51.66      6.45 o 
   0   6   5       46.55       45.69      4.52 o 
   1   6   5      109.95      213.11     13.54 o 
   2   6   5       19.04      165.24     12.72 o 
   3   6   5       13.92      236.46     24.04 o 
   4   6   5       40.87       70.94     11.80 o 
   5   6   5       20.79       10.75      8.41 o 
   6   6   5        0.02        1.96      3.81 o 
   7   6   5        1.68        1.13      4.71 o 
   8   6   5        3.25       -5.05      5.05 o 
  -8   7   5      187.67      213.06     25.01 o 
  -7   7   5      320.51      267.07     22.51 o 
  -6   7   5      261.21      242.35     20.61 o 
  -5   7   5     1225.03     1013.94     39.06 o 
  -4   7   5      814.67      954.51     36.60 o 
  -3   7   5     1793.53     1602.89     44.43 o 
  -2   7   5     2281.23     2202.22     41.69 o 
  -1   7   5     1010.51      945.49     33.76 o 
   0   7   5      279.01      308.02     17.40 o 
   1   7   5     1111.80     1076.47     33.02 o 
   2   7   5      390.71      705.14     33.25 o 
   3   7   5      760.27      700.94     38.50 o 
   4   7   5     1110.86     1235.78     45.99 o 
   5   7   5      281.64      308.76     23.81 o 
   6   7   5      175.96      193.22     17.09 o 
   7   7   5        8.75       13.45      6.34 o 
   8   7   5       48.19       45.55     20.29 o 
  -7   8   5       18.89        4.71     12.01 o 
  -6   8   5       46.45       37.91     11.04 o 
  -5   8   5        1.84       10.97      5.70 o 
  -4   8   5       23.48       22.91      8.40 o 
  -3   8   5      152.88      192.71     36.53 o 
  -2   8   5       10.47       10.41     13.27 o 
  -1   8   5      361.98      732.16     41.21 o 
   0   8   5      101.96      125.63     14.73 o 
   1   8   5       77.13      203.43     18.87 o 
   2   8   5       20.97       32.46      8.25 o 
   3   8   5      118.16      156.44     22.88 o 
   4   8   5        2.73        3.01      5.47 o 
   5   8   5       15.52       34.40     11.00 o 
   6   8   5        0.08       10.73      8.50 o 
  -4   9   5      144.23      205.76     40.22 o 
  -3   9   5      341.16      337.61     49.57 o 
  -2   9   5      468.11      528.92     60.29 o 
  -1   9   5      977.45     1068.81     82.64 o 
   0   9   5      883.62      966.85     51.98 o 
   1   9   5      202.43      223.05     21.25 o 
   2   9   5      611.80      723.15     49.06 o 
   3   9   5      495.20      451.11     41.06 o 
   4   9   5      556.43      513.60     34.07 o 
   5   9   5      200.64      237.18     38.73 o 
  -2  10   5       11.74       11.19     12.89 o 
  -1  10   5      197.20      195.54     39.24 o 
   0  10   5        0.17      -12.93     13.41 o 
   1  10   5       10.14       75.76     23.27 o 
   2  10   5        0.02      -11.15     11.15 o 
 -11   0   6      105.37       97.02     24.23 o 
 -10   0   6      117.54      107.09     23.21 o 
  -9   0   6      113.63      115.95     24.90 o 
  -8   0   6      520.82      493.33     43.50 o 
  -7   0   6     1063.85     1064.55     60.24 o 
  -6   0   6      428.21      407.32     34.12 o 
  -5   0   6     3170.36     2982.83     85.23 o 
  -4   0   6     3475.97     3169.02     81.91 o 
  -3   0   6     1521.93     1286.30     45.92 o 
  -2   0   6    11220.14    11778.45    122.58 o 
  -1   0   6     2033.00     1876.47     45.35 o 
   0   0   6     4392.49     4415.55     70.91 o 
   1   0   6    14060.31    13632.17    136.33 o 
   2   0   6     3462.43     3232.29     75.42 o 
   3   0   6      819.70      734.17     23.49 o 
   4   0   6     1682.95     1581.27     59.21 o 
   5   0   6      170.77      146.84     16.49 o 
   6   0   6      754.21      657.63     24.94 o 
   7   0   6      967.75      917.34     57.98 o 
   8   0   6     1261.52     1251.59     50.13 o 
   9   0   6       78.51       95.65     22.63 o 
  10   0   6       66.32       48.96     16.99 o 
 -11   1   6        1.40       -1.47      7.13 o 
 -10   1   6       83.66       93.57     19.11 o 
  -9   1   6       16.44       31.07      7.89 o 
  -8   1   6       43.53       62.57     11.43 o 
  -7   1   6       40.41       40.63     10.75 o 
  -6   1   6      283.17      276.71     28.88 o 
  -5   1   6      581.17      648.26     59.74 o 
  -4   1   6      757.34      712.73     27.82 o 
  -3   1   6     1168.66     1735.26     44.68 o 
  -2   1   6     1329.95     1568.57     92.16 o 
   0   1   6      420.60      387.97      9.66 o 
   1   1   6     1654.21     2661.40     22.24 o 
   2   1   6     1235.95     1262.83     17.83 o 
   3   1   6      415.67     1067.51     60.66 o 
   4   1   6      472.09      555.43     20.06 o 
   5   1   6       40.11       54.85     16.29 o 
   6   1   6       33.46       40.56      6.94 o 
   7   1   6      131.44      126.62     17.74 o 
   8   1   6       34.96       33.87      8.16 o 
   9   1   6      149.89      181.38     21.10 o 
  10   1   6       10.80       30.13     14.39 o 
 -11   2   6       83.39      110.67     25.19 o 
 -10   2   6       69.68       79.70     13.38 o 
  -9   2   6      257.90      255.39     24.55 o 
  -8   2   6      300.42      271.85     23.60 o 
  -7   2   6     1256.98     1238.48     39.18 o 
  -6   2   6     3105.25     3104.87     57.33 o 
  -5   2   6     5516.27     5130.22     53.81 o 
  -4   2   6    13912.94    12936.24    214.95 o 
  -3   2   6     5331.38     5115.73     60.62 o 
  -2   2   6     6182.44     6523.42    127.40 o 
  -1   2   6     8415.27     7573.92     60.30 o 
   0   2   6     1768.40     1786.30     20.41 o 
   1   2   6     4039.98     3934.71     40.69 o 
   2   2   6     3498.32     3408.44     45.32 o 
   3   2   6      866.33      745.76     28.86 o 
   4   2   6      944.09      996.73     26.39 o 
   5   2   6     1098.62     1089.94     29.81 o 
   6   2   6      625.13      666.55     28.20 o 
   7   2   6      517.33      515.95     21.51 o 
   8   2   6      284.78      322.10     41.52 o 
   9   2   6      158.44      178.91     22.28 o 
  10   2   6      170.97      237.19     39.21 o 
 -11   3   6        0.02       -5.25      6.54 o 
 -10   3   6        5.87       11.24      5.82 o 
  -9   3   6        0.15        4.62      6.46 o 
  -8   3   6       43.24       48.25      9.41 o 
  -7   3   6        0.65        3.04      7.00 o 
  -6   3   6       80.12      107.48     11.90 o 
  -5   3   6       10.36       54.10      9.80 o 
  -4   3   6      185.08      152.74     11.49 o 
  -3   3   6       64.16      507.89     38.06 o 
  -2   3   6      152.32      162.35      6.44 o 
  -1   3   6       62.21       64.89      5.29 o 
   0   3   6      135.82      167.16      9.50 o 
   2   3   6     1338.39     1220.89     26.27 o 
   3   3   6       41.86      127.56     14.54 o 
   4   3   6      240.27      264.10     13.23 o 
   5   3   6        2.82       28.29      6.82 o 
   6   3   6      446.20      432.67     24.03 o 
   7   3   6      130.66      132.25     12.48 o 
   8   3   6       76.09       78.76     16.43 o 
   9   3   6       41.32       50.98     12.82 o 
  10   3   6       10.65       24.77     13.06 o 
 -10   4   6      127.07      119.45     15.82 o 
  -9   4   6      207.52      171.06     17.92 o 
  -8   4   6      145.13      111.74     13.95 o 
  -7   4   6      242.25      246.10     18.71 o 
  -6   4   6     1082.63     1033.13     36.01 o 
  -5   4   6     1345.94     1279.40     37.39 o 
  -4   4   6     2073.44     2398.08     75.36 o 
  -3   4   6      927.65      881.89     31.13 o 
  -2   4   6      931.43     1271.96    101.37 o 
  -1   4   6     3399.41     3068.47     78.60 o 
   0   4   6     2600.25     2746.72     79.37 o 
   1   4   6     2080.09     1990.92     27.33 o 
   2   4   6     2863.01     2905.56     47.47 o 
   3   4   6     4030.44     3849.49     77.53 o 
   4   4   6      147.54      295.71     23.43 o 
   5   4   6      754.00      713.80     31.14 o 
   6   4   6      566.90      567.65     29.59 o 
   7   4   6      231.88      243.38     17.52 o 
   8   4   6      378.31      426.41     35.92 o 
   9   4   6      299.28      317.87     32.68 o 
  -9   5   6       43.67       47.06     12.85 o 
  -8   5   6       51.86       45.27     12.44 o 
  -7   5   6      183.80      146.12     19.00 o 
  -6   5   6      183.27      146.48     22.00 o 
  -5   5   6       80.54      112.49     21.75 o 
  -4   5   6      184.33      173.95     16.22 o 
  -3   5   6      160.37      359.86     23.93 o 
  -2   5   6      373.10      333.69     19.25 o 
   0   5   6        1.64       -0.19      2.47 o 
   1   5   6       17.11      285.13     17.44 o 
   2   5   6      152.42      162.03      9.44 o 
   3   5   6      174.49      257.24     21.81 o 
   4   5   6      929.38      868.00     45.15 o 
   5   5   6      147.75      127.11     17.40 o 
   6   5   6       39.57       47.43      9.47 o 
   7   5   6      135.77      151.18     14.81 o 
   8   5   6       42.71       37.79     14.20 o 
  -9   6   6       44.78       68.27     22.31 o 
  -8   6   6      142.12      136.14     26.39 o 
  -7   6   6      309.17      340.40     28.84 o 
  -6   6   6      693.52      711.86     40.08 o 
  -5   6   6      818.54      792.88     38.80 o 
  -4   6   6     1868.81     1954.02     66.08 o 
  -3   6   6     1692.99     1507.60     35.99 o 
  -2   6   6     1009.45     1228.39     32.19 o 
  -1   6   6      532.79      547.47     18.66 o 
   0   6   6      844.58      952.01     28.87 o 
   1   6   6     1377.64     1300.85     34.19 o 
   2   6   6      678.25      697.05     25.30 o 
   3   6   6      616.09      531.87     27.54 o 
   4   6   6      161.88      337.57     28.65 o 
   5   6   6      260.15      235.30     20.28 o 
   6   6   6      189.39      226.90     20.91 o 
   7   6   6      356.22      338.04     22.97 o 
   8   6   6      327.54      328.50     45.96 o 
  -8   7   6        0.05       -0.51      4.89 o 
  -7   7   6        0.58       11.54      6.62 o 
  -6   7   6       66.70       56.71     11.70 o 
  -5   7   6      265.07      279.48     24.65 o 
  -4   7   6       58.21       58.77     11.51 o 
  -3   7   6       16.16      103.72     16.93 o 
  -2   7   6      351.42      428.87     22.97 o 
  -1   7   6       64.03      237.41     17.31 o 
   0   7   6      801.87      777.32     31.62 o 
   1   7   6       63.26      277.32     16.98 o 
   2   7   6        0.68       12.18      3.56 o 
   3   7   6       65.93      154.07     20.73 o 
   4   7   6      123.52      104.30     14.69 o 
   5   7   6        0.57       21.37     10.93 o 
   6   7   6       99.43       94.61     12.21 o 
   7   7   6       85.07       44.10     11.98 o 
  -7   8   6      191.48      213.79     35.01 o 
  -6   8   6      241.71      303.90     30.47 o 
  -5   8   6      429.66      424.23     33.67 o 
  -4   8   6      616.06      648.33     65.86 o 
  -3   8   6      339.12      322.67     28.10 o 
  -2   8   6      616.14      944.41     46.88 o 
  -1   8   6      882.62      760.33     42.55 o 
   0   8   6      901.63      955.55     48.35 o 
   1   8   6     2005.73     1609.41     53.29 o 
   2   8   6      814.19      805.57     37.89 o 
   3   8   6      382.93      341.18     32.51 o 
   4   8   6      350.33      396.39     36.84 o 
   5   8   6      539.77      492.66     42.00 o 
   6   8   6      188.43      164.07     24.81 o 
  -4   9   6        0.12       -5.79      5.87 o 
  -3   9   6      150.33      238.24     44.71 o 
  -2   9   6       55.60       36.25     17.56 o 
  -1   9   6       11.10       52.98     18.88 o 
   0   9   6       26.42       16.80     15.21 o 
   1   9   6        2.23      246.68     22.71 o 
   2   9   6       10.41        8.06      9.32 o 
   3   9   6        0.39       14.42     10.10 o 
   4   9   6      113.43      106.03     28.72 o 
  -1  10   6      438.90      354.76     51.72 o 
   0  10   6      188.70      297.06     45.42 o 
   1  10   6      136.79      103.53     26.40 o 
   2  10   6      404.73      529.51     61.07 o 
 -11   1   7       14.10       24.65     18.63 o 
 -10   1   7      241.57      265.74     26.30 o 
  -9   1   7      284.99      313.23     26.77 o 
  -8   1   7      672.90      676.55     52.80 o 
  -7   1   7      967.82      909.59     57.02 o 
  -6   1   7       29.41       33.52      8.04 o 
  -5   1   7      353.70      301.53     28.03 o 
  -4   1   7     1610.50     1761.17     44.61 o 
  -3   1   7     4780.00     4277.76     71.53 o 
  -2   1   7     2082.98     2308.67     40.25 o 
  -1   1   7     6338.18     6474.95     42.57 o 
   0   1   7    10409.66    11085.15    137.64 o 
   1   1   7     2555.71     2181.56     32.13 o 
   2   1   7     5173.53     4653.57     94.33 o 
   3   1   7     1320.01     1261.97     42.37 o 
   4   1   7     2643.12     2718.40     61.09 o 
   5   1   7     1711.68     1771.16     37.61 o 
   6   1   7      617.68      659.50     24.76 o 
   7   1   7      350.43      363.99     26.27 o 
   8   1   7       47.70       67.44     10.78 o 
   9   1   7       72.84      108.56     16.50 o 
  10   1   7       26.29       34.62     14.35 o 
 -11   2   7        0.20        3.10      6.74 o 
 -10   2   7        7.21       20.82      6.56 o 
  -9   2   7       15.17       19.27      6.14 o 
  -8   2   7       18.10       15.84      5.32 o 
  -7   2   7       12.06       18.58      7.11 o 
  -6   2   7       27.26       38.87      7.89 o 
  -5   2   7      247.52      297.51     17.17 o 
  -4   2   7     3518.53     3377.56     51.87 o 
  -3   2   7      434.71      362.44     27.19 o 
  -2   2   7       66.16      101.47      7.66 o 
   0   2   7      114.38      214.28      8.46 o 
   1   2   7      506.33      903.00     21.84 o 
   2   2   7     1832.95     1780.90     73.38 o 
   3   2   7      601.01     1113.86     30.11 o 
   4   2   7       98.23      154.60     10.99 o 
   5   2   7       39.71       41.89     10.22 o 
   6   2   7       86.23       71.51      8.58 o 
   7   2   7        8.26       10.14      5.24 o 
   8   2   7       10.22        3.04      5.62 o 
   9   2   7        0.77       17.38      8.76 o 
  10   2   7       11.54       38.30     18.06 o 
 -11   3   7       74.22      128.80     27.80 o 
 -10   3   7       80.72       82.53     12.83 o 
  -9   3   7       63.60       89.66     13.48 o 
  -8   3   7       70.43       90.62     12.84 o 
  -7   3   7      810.58      730.69     31.40 o 
  -6   3   7     1343.98     1325.36     47.41 o 
  -5   3   7     2336.47     2126.32     46.53 o 
  -4   3   7      123.24      207.97     29.58 o 
  -3   3   7     1573.23     1575.89     26.93 o 
  -2   3   7     4529.13     4455.17     42.78 o 
  -1   3   7    13749.52    11161.19    672.00 o 
   0   3   7     5309.15     5905.72     90.27 o 
   1   3   7      592.73      609.09     19.20 o 
   2   3   7     4321.66     4733.39     51.63 o 
   3   3   7     3269.65     3020.64     67.53 o 
   4   3   7     1523.44     1406.25     30.75 o 
   5   3   7     1695.16     1538.94     36.16 o 
   6   3   7      464.22      476.62     30.75 o 
   7   3   7      315.29      271.39     21.52 o 
   8   3   7       62.65       48.72     11.79 o 
   9   3   7      107.14      138.60     21.46 o 
  10   3   7       19.33        8.89      8.91 o 
 -10   4   7       25.01       38.71     12.03 o 
  -9   4   7        4.82        0.03      4.10 o 
  -8   4   7       23.64        7.39      3.61 o 
  -7   4   7        4.47       -1.10      3.86 o 
  -6   4   7        0.16        0.18      3.72 o 
  -5   4   7      400.85      389.74     21.07 o 
  -4   4   7       13.31       34.46      7.83 o 
  -2   4   7      477.45      422.29     24.53 o 
   0   4   7       40.06       41.24     10.11 o 
   2   4   7      348.20      288.16     15.02 o 
   3   4   7       82.50      392.24     27.24 o 
   4   4   7      279.25      263.66     21.69 o 
   5   4   7      203.24      188.19     19.88 o 
   6   4   7      335.88      332.07     22.94 o 
   7   4   7        1.39        8.34      3.77 o 
   8   4   7       48.48       79.49     26.02 o 
   9   4   7        3.28       -0.36      5.75 o 
  -9   5   7      169.52      228.05     26.67 o 
  -8   5   7      441.69      464.31     35.17 o 
  -7   5   7      488.39      465.79     33.19 o 
  -6   5   7       45.43       73.50     25.15 o 
  -5   5   7      431.17      397.94     26.83 o 
  -4   5   7     2248.20     2054.33     56.47 o 
  -3   5   7     1301.12     1149.25     23.67 o 
  -2   5   7     2521.86     2802.42     56.55 o 
  -1   5   7     1782.53     1576.53     38.00 o 
   0   5   7     3328.94     3440.31     69.74 o 
   1   5   7     3049.38     2837.51     53.44 o 
   2   5   7     3184.73     2923.70     54.23 o 
   3   5   7      772.53      704.09     45.59 o 
   4   5   7     3050.59     2793.54     75.54 o 
   5   5   7      990.73      998.10     39.79 o 
   6   5   7      655.00      710.02     35.26 o 
   7   5   7      304.07      322.46     21.60 o 
   8   5   7       24.86       37.09     11.74 o 
  -9   6   7        0.59        8.32     14.29 o 
  -8   6   7       34.40       48.13     13.20 o 
  -7   6   7       68.21       58.99     13.91 o 
  -6   6   7       34.02       19.77      7.14 o 
  -5   6   7        2.72       30.25     10.77 o 
  -4   6   7       22.56       11.61     10.87 o 
  -3   6   7        1.66       54.92      8.75 o 
  -2   6   7     1035.47      875.98     33.21 o 
  -1   6   7        0.03      238.20     13.88 o 
   0   6   7      921.94      923.19     39.40 o 
   1   6   7       84.87      306.42     19.38 o 
   2   6   7      195.85      188.18     15.12 o 
   3   6   7      244.04      430.87     26.00 o 
   4   6   7        5.77       32.69      8.63 o 
   5   6   7       54.59       94.63     13.35 o 
   6   6   7        0.12        1.80      4.23 o 
   7   6   7        0.01        8.83      5.48 o 
  -8   7   7      260.75      250.60     28.13 o 
  -7   7   7      257.32      267.45     26.93 o 
  -6   7   7      180.97      146.65     22.26 o 
  -5   7   7      267.03      239.61     36.15 o 
  -4   7   7      887.00      919.29     41.51 o 
  -3   7   7     1501.72     1303.78     45.94 o 
  -2   7   7     2135.88     1950.96     49.92 o 
  -1   7   7     1397.83     1387.06     42.50 o 
   0   7   7     2560.50     2648.52     59.49 o 
   1   7   7      763.37      747.56     28.29 o 
   2   7   7     1241.67     1318.06     38.09 o 
   3   7   7      721.33      656.87     33.09 o 
   4   7   7      759.41      784.44     37.86 o 
   5   7   7      402.96      414.95     28.77 o 
   6   7   7      302.53      306.16     25.75 o 
   7   7   7      165.23      148.28     22.40 o 
  -7   8   7       26.25       24.99     12.35 o 
  -6   8   7       37.12       29.80      9.71 o 
  -5   8   7        9.42       25.17      8.02 o 
  -4   8   7       37.34       41.32     11.07 o 
  -3   8   7        0.58      134.88     19.08 o 
  -2   8   7       18.46       16.45      7.40 o 
  -1   8   7      208.78      440.65     25.67 o 
   0   8   7        1.97        0.98      2.84 o 
   1   8   7       10.49       95.38     10.90 o 
   2   8   7      122.19      102.26     11.48 o 
   3   8   7       20.22       63.81     17.04 o 
   4   8   7       85.87       61.19     14.77 o 
   5   8   7       50.53       38.75     20.68 o 
   6   8   7        5.46       -1.63      5.52 o 
  -4   9   7       94.72      130.33     33.09 o 
  -3   9   7      119.98      175.01     35.92 o 
  -2   9   7      538.47      547.23     61.24 o 
  -1   9   7     1455.91     1256.70     89.59 o 
   0   9   7      617.54      656.46     43.20 o 
   1   9   7      400.95      362.11     32.35 o 
   2   9   7      434.16      439.00     38.53 o 
   3   9   7      556.02      515.22     43.28 o 
  -1  10   7        1.18        8.88      5.24 o 
   0  10   7        1.10       29.28     13.52 o 
   2  10   7        0.88        3.32      5.48 o 
 -10   0   8       36.27       38.16     13.94 o 
  -9   0   8       78.39       92.71     19.96 o 
  -8   0   8      459.20      459.72     43.13 o 
  -7   0   8      195.81      201.77     27.10 o 
  -6   0   8      757.05      815.70     51.40 o 
  -5   0   8     1273.34     1281.39     58.59 o 
  -4   0   8     7502.73     7458.44    128.99 o 
  -3   0   8     3166.71     2882.27     72.29 o 
  -2   0   8      263.14      765.12     35.05 o 
  -1   0   8      907.97      773.05     33.73 o 
   0   0   8     1889.41     2053.91     55.84 o 
   1   0   8    10369.12     9756.58    131.81 o 
   2   0   8     8383.51     8379.44    122.45 o 
   3   0   8     7217.61     6980.78    133.31 o 
   4   0   8      620.93      670.48     45.53 o 
   5   0   8      588.80      517.46     19.52 o 
   6   0   8      978.66      944.46     42.37 o 
   7   0   8     2210.89     2148.98     90.92 o 
   8   0   8      583.80      595.57     51.32 o 
   9   0   8      189.46      211.06     32.89 o 
  10   0   8       89.47      107.23     25.35 o 
 -11   1   8       14.55       23.00      9.07 o 
 -10   1   8       19.41       35.57      9.45 o 
  -9   1   8        2.03        4.73     11.83 o 
  -8   1   8       10.20       14.81      8.94 o 
  -7   1   8       61.51       75.02     12.68 o 
  -6   1   8      226.41      215.17     18.60 o 
  -5   1   8     1802.29     1915.86     53.09 o 
  -4   1   8       78.87       67.72      8.76 o 
  -3   1   8       33.04      863.66    238.90 o 
  -2   1   8        4.53      205.92     13.24 o 
   0   1   8      178.35      117.92      6.95 o 
   2   1   8     1363.00     1353.84     53.98 o 
   3   1   8      650.04      668.52     21.30 o 
   4   1   8      253.66      294.36     15.03 o 
   5   1   8       27.70      111.85     15.87 o 
   6   1   8      229.30      232.82     20.69 o 
   7   1   8        2.01       27.00     11.63 o 
   8   1   8       90.67       76.54     10.80 o 
   9   1   8       14.96       19.05     10.41 o 
  10   1   8        0.19        5.05     10.06 o 
 -11   2   8       26.24       38.04     15.31 o 
 -10   2   8       92.53      105.84     14.54 o 
  -9   2   8      117.89      175.03     17.23 o 
  -8   2   8      234.98      225.67     18.22 o 
  -7   2   8      417.58      398.87     22.66 o 
  -6   2   8     1520.01     1510.73     41.06 o 
  -5   2   8     1462.78     1389.57     36.51 o 
  -4   2   8     4507.36     4204.79     55.91 o 
  -3   2   8     1711.23     1537.28     26.90 o 
  -2   2   8     3553.04     3673.54     58.31 o 
  -1   2   8     3556.32     3087.24     41.59 o 
   0   2   8     4696.30     4793.46     52.08 o 
   1   2   8     6063.05     5754.49     72.29 o 
   2   2   8     2534.65     2927.60     44.74 o 
   3   2   8     3063.15     2830.55     62.54 o 
   4   2   8     1843.41     1910.92     50.70 o 
   5   2   8      457.70      445.69     19.99 o 
   6   2   8      356.33      366.95     19.26 o 
   7   2   8       12.60        5.54      2.90 o 
   8   2   8      134.18      152.66     20.29 o 
   9   2   8      151.91      198.86     24.16 o 
 -10   3   8        0.71        7.78      5.02 o 
  -9   3   8        8.58       21.91      6.54 o 
  -8   3   8        8.12       29.86      9.32 o 
  -7   3   8        0.38        2.29      4.93 o 
  -6   3   8       23.63       38.75      8.39 o 
  -5   3   8      179.58      211.93     15.82 o 
  -4   3   8       38.87       48.13      5.72 o 
  -3   3   8       18.78      304.42     25.89 o 
  -2   3   8      302.09      446.82     16.92 o 
  -1   3   8      362.14      486.72     14.61 o 
   0   3   8      126.23      138.28      5.62 o 
   1   3   8     1887.96     2784.38     35.67 o 
   2   3   8      234.27      214.49     10.85 o 
   3   3   8       56.11      279.20     22.24 o 
   4   3   8        9.29        6.97      2.40 o 
   5   3   8       12.25       73.01     14.66 o 
   6   3   8      107.24       95.43     13.76 o 
   7   3   8       21.39       26.47      7.13 o 
   8   3   8        5.13        4.88      5.60 o 
   9   3   8       12.31       17.50      8.66 o 
 -10   4   8      211.51      230.57     27.49 o 
  -9   4   8      302.03      329.78     25.02 o 
  -8   4   8       55.18       72.70     11.20 o 
  -7   4   8      194.20      204.42     18.70 o 
  -6   4   8     1321.33     1332.31     42.52 o 
  -5   4   8      358.42      360.04     20.30 o 
  -4   4   8     1729.25     2188.07    101.86 o 
  -3   4   8     3030.52     2731.54     35.51 o 
  -2   4   8     1536.35     1858.34     44.54 o 
  -1   4   8     3781.14     3345.83     94.24 o 
   0   4   8     1282.17     1449.14     31.36 o 
   1   4   8      327.21      345.50     12.07 o 
   2   4   8     1926.53     2134.94     41.10 o 
   3   4   8     1364.62     1384.11     48.67 o 
   4   4   8     1044.42      975.74     42.61 o 
   5   4   8     1508.03     1381.65     53.14 o 
   6   4   8      660.11      656.66     38.70 o 
   7   4   8      116.51      115.44     19.46 o 
   8   4   8      431.35      485.65     32.25 o 
   9   4   8       75.78       78.59     22.65 o 
  -9   5   8        7.98        1.88      7.38 o 
  -8   5   8       47.89       35.02     10.91 o 
  -7   5   8        9.46        8.08      4.95 o 
  -6   5   8       15.90       18.00      7.31 o 
  -5   5   8        1.35      103.64     16.28 o 
  -4   5   8      238.27      248.65     19.94 o 
  -3   5   8       29.41      209.38     17.63 o 
  -2   5   8      229.78      225.47     16.16 o 
   0   5   8      144.24      121.34     13.34 o 
   1   5   8      190.82      256.89     16.38 o 
   2   5   8        1.75        7.95      3.53 o 
   3   5   8       31.92      154.56     18.92 o 
   4   5   8      257.67      270.09     24.07 o 
   5   5   8       65.93      117.33     28.98 o 
   6   5   8       40.59       41.70     12.52 o 
   7   5   8        6.03       18.33      6.52 o 
   8   5   8       44.11       37.11      9.27 o 
  -9   6   8      131.99      115.60     27.22 o 
  -8   6   8      267.39      276.87     28.27 o 
  -7   6   8      663.06      587.13     38.49 o 
  -6   6   8      453.95      488.46     33.18 o 
  -5   6   8     1160.68     1080.13     46.24 o 
  -4   6   8     2218.29     2153.79     61.49 o 
  -3   6   8     2237.02     1876.32     53.01 o 
  -2   6   8      204.37      316.67     29.01 o 
  -1   6   8     1494.15     1405.14     50.47 o 
   0   6   8     1125.57     1152.57     44.95 o 
   1   6   8     3251.52     3023.22     61.15 o 
   2   6   8     2819.87     2925.65     59.70 o 
   3   6   8     1852.88     1638.89     60.48 o 
   4   6   8      117.83      168.29     17.78 o 
   5   6   8       66.07       91.84     13.01 o 
   6   6   8      153.70      125.01     15.85 o 
   7   6   8      252.50      225.33     19.26 o 
   8   6   8      140.98      153.76     32.51 o 
  -8   7   8        3.68        8.18      7.36 o 
  -7   7   8        3.96        1.32     11.00 o 
  -6   7   8        0.10       -4.70      4.70 o 
  -5   7   8       11.49       53.20     17.07 o 
  -4   7   8        4.11        0.01      4.13 o 
  -3   7   8       28.67       91.82     15.13 o 
  -2   7   8       60.13       69.02      9.68 o 
  -1   7   8      144.35      226.67     21.94 o 
   0   7   8      441.17      398.07     23.52 o 
   1   7   8        7.13      244.60     16.43 o 
   2   7   8       12.19       34.44      6.44 o 
   3   7   8      300.44      327.60     25.14 o 
   4   7   8       12.25       18.21      6.24 o 
   5   7   8        0.97       34.27     13.85 o 
   6   7   8       60.80       49.67     10.41 o 
   7   7   8       38.82       39.78     13.80 o 
  -7   8   8      134.94      132.91     19.79 o 
  -6   8   8      185.02      219.44     24.40 o 
  -5   8   8      709.24      519.32     51.03 o 
  -4   8   8      591.30      654.38     42.37 o 
  -3   8   8      491.02      507.16     40.79 o 
  -2   8   8      316.33      384.65     31.08 o 
  -1   8   8      415.03      434.05     25.88 o 
   0   8   8      634.56      739.32     34.19 o 
   1   8   8      685.64      644.77     32.18 o 
   2   8   8      336.26      416.54     27.62 o 
   3   8   8      275.42      288.83     23.76 o 
   4   8   8      538.04      524.46     43.02 o 
   5   8   8      120.20      110.23     19.87 o 
  -4   9   8        8.29       24.85     16.42 o 
  -3   9   8        0.73       54.86     23.42 o 
  -2   9   8        2.68        9.27     11.38 o 
  -1   9   8      249.21      233.99     39.19 o 
   0   9   8       39.01       42.87     13.89 o 
   1   9   8        8.18      123.80     33.06 o 
   2   9   8        1.59        6.74      5.40 o 
   3   9   8       32.70       43.95     24.65 o 
  -1  10   8      440.14      341.01     50.10 o 
   0  10   8      327.66      383.41     51.80 o 
   2  10   8      584.66      640.85     68.47 o 
 -11   1   9       32.15       32.58     16.04 o 
 -10   1   9      170.50      182.27     18.74 o 
  -9   1   9      457.19      534.38     37.30 o 
  -8   1   9      647.56      625.84     37.38 o 
  -7   1   9     1253.04     1256.60     43.38 o 
  -6   1   9      369.89      366.00     30.23 o 
  -5   1   9     1693.87     1645.33     47.59 o 
  -4   1   9     4599.34     4531.13    314.63 o 
  -3   1   9     4218.12     3943.47     62.00 o 
  -2   1   9     1324.66     1810.18     39.71 o 
  -1   1   9     4707.82     4741.06     48.38 o 
   0   1   9     1908.80     1829.44     28.82 o 
   1   1   9      968.71      761.53     28.18 o 
   2   1   9     1837.38     1771.28     60.32 o 
   3   1   9      975.15      885.94     34.82 o 
   4   1   9     1564.78     1698.81     57.50 o 
   5   1   9     1661.20     1647.66     39.98 o 
   6   1   9     1419.46     1431.06     51.98 o 
   7   1   9      283.51      298.03     20.80 o 
   8   1   9      191.36      183.67     20.17 o 
   9   1   9       27.50       55.38     19.05 o 
  10   1   9       80.60       69.09     19.60 o 
 -11   2   9        2.32       -3.93     11.27 o 
 -10   2   9        7.40        4.46     10.47 o 
  -9   2   9        8.59        4.83      5.99 o 
  -8   2   9       41.26       36.39     15.28 o 
  -7   2   9       15.78       21.90      7.38 o 
  -6   2   9       17.14       10.62      5.55 o 
  -5   2   9       46.16       84.15      8.89 o 
  -4   2   9      385.85      423.39     15.90 o 
  -3   2   9       31.31       37.22     10.22 o 
  -2   2   9       27.60      330.33     14.23 o 
  -1   2   9     1471.84     2344.10     28.51 o 
   0   2   9      666.67      622.51     17.24 o 
   1   2   9      436.27     1008.26     31.16 o 
   2   2   9      238.24      221.33     10.16 o 
   3   2   9      251.47      568.13     22.04 o 
   4   2   9        0.76        7.12      6.60 o 
   5   2   9      201.53      251.58     15.86 o 
   6   2   9        0.01       -1.73      4.08 o 
   7   2   9       25.69       14.29      8.50 o 
   8   2   9        5.13       13.72      6.19 o 
   9   2   9        2.09       -3.35      4.89 o 
 -10   3   9       54.58       57.54     11.07 o 
  -9   3   9       80.44      119.82     15.12 o 
  -8   3   9      297.43      324.15     31.92 o 
  -7   3   9     1714.19     1613.70     65.10 o 
  -6   3   9     5275.60     5267.37     98.82 o 
  -5   3   9      730.24      734.64     23.28 o 
  -4   3   9      108.16      117.35     11.31 o 
  -3   3   9     1548.82     1517.62     27.73 o 
  -2   3   9     4386.25     4702.06     49.96 o 
  -1   3   9     6395.41     5839.72     42.80 o 
   0   3   9     5484.86     5765.04     40.19 o 
   1   3   9     1683.53     1526.89     65.69 o 
   2   3   9     1317.19     1567.33     25.77 o 
   3   3   9     1454.40     1366.84     45.62 o 
   4   3   9     1808.83     1782.44     37.16 o 
   5   3   9      945.45      885.93     40.20 o 
   6   3   9      669.57      742.23     59.09 o 
   7   3   9      564.00      568.84     57.34 o 
   8   3   9      426.56      437.43     29.93 o 
   9   3   9      157.32      202.28     25.80 o 
 -10   4   9        2.81        5.45      7.65 o 
  -9   4   9       26.36       52.79     10.05 o 
  -8   4   9       12.42       24.75      7.98 o 
  -7   4   9        1.50        5.25      5.63 o 
  -6   4   9      396.57      380.76     22.74 o 
  -5   4   9      182.29      174.64     13.65 o 
  -4   4   9        0.08        0.85      2.23 o 
  -2   4   9       44.48       40.27      7.04 o 
  -1   4   9      149.89      197.49     23.76 o 
   0   4   9       38.59       27.99      4.30 o 
   1   4   9      179.63      320.33      9.59 o 
   2   4   9        4.35       23.24      6.67 o 
   3   4   9       13.38       74.95     12.22 o 
   4   4   9      290.90      294.45     24.57 o 
   5   4   9        0.07       38.67     21.52 o 
   6   4   9       71.24       53.16     11.02 o 
   7   4   9        4.57        8.01      8.34 o 
   8   4   9        1.91       -1.01      5.18 o 
  -9   5   9      169.12      199.28     25.02 o 
  -8   5   9      420.67      435.87     34.39 o 
  -7   5   9      197.45      212.19     22.34 o 
  -6   5   9      317.69      330.67     26.61 o 
  -5   5   9      663.13      620.96     33.89 o 
  -4   5   9      505.71      689.96     33.66 o 
  -3   5   9      727.44      631.73     46.39 o 
  -2   5   9      355.20      805.81     31.71 o 
  -1   5   9      253.92      281.49     30.29 o 
   0   5   9     1876.21     2062.46     82.02 o 
   1   5   9     1413.55     1284.91     47.77 o 
   2   5   9       45.34       69.13      9.70 o 
   3   5   9      712.05      632.89     36.06 o 
   4   5   9      332.09      474.19     41.90 o 
   5   5   9      592.00      666.34     40.27 o 
   6   5   9      711.30      788.70     38.30 o 
   7   5   9      230.92      233.77     28.06 o 
   8   5   9      114.14      106.72     19.48 o 
  -9   6   9        6.38       15.02     12.11 o 
  -8   6   9       17.19       17.13     10.08 o 
  -7   6   9       96.38       68.47     13.80 o 
  -6   6   9        1.98        8.86      4.67 o 
  -5   6   9       45.44       42.39     10.68 o 
  -4   6   9      346.17      310.14     23.49 o 
  -3   6   9        3.32       67.65     12.39 o 
  -2   6   9      193.31      205.85     16.44 o 
   0   6   9      150.55      158.86     20.30 o 
   1   6   9        7.61      216.61     19.93 o 
   2   6   9       64.90       77.43     10.21 o 
   3   6   9      332.95      401.17     40.39 o 
   4   6   9      106.06      113.46     16.63 o 
   5   6   9       42.79       55.41     11.03 o 
   6   6   9        9.08        5.41      4.68 o 
   7   6   9        0.88       14.91      9.20 o 
  -8   7   9      172.06      209.23     25.69 o 
  -7   7   9      167.68      195.63     23.37 o 
  -6   7   9      165.06      189.08     21.62 o 
  -5   7   9      192.55      179.51     19.61 o 
  -4   7   9     1359.80     1309.37     50.13 o 
  -3   7   9     1095.88      876.61     60.48 o 
  -2   7   9     1087.86     1172.27     40.57 o 
  -1   7   9     1405.52     1381.40     54.52 o 
   0   7   9      441.60      519.39     50.05 o 
   1   7   9      499.63      490.46     31.51 o 
   2   7   9      729.24      862.73     38.26 o 
   3   7   9      727.79      653.57     34.28 o 
   4   7   9      360.68      406.68     28.19 o 
   5   7   9      670.85      643.96     43.05 o 
   6   7   9      292.51      271.61     29.49 o 
   7   7   9      248.36      172.78     34.22 o 
  -7   8   9        5.21       21.97     21.35 o 
  -6   8   9        7.52       -4.06      5.72 o 
  -5   8   9       33.17       64.07     21.54 o 
  -4   8   9       34.61       26.06      9.36 o 
  -3   8   9       16.77       48.48     24.86 o 
  -2   8   9       20.84       31.42      9.03 o 
  -1   8   9       36.10      137.36     14.73 o 
   0   8   9      169.30      127.17     16.23 o 
   1   8   9       11.84      102.49     13.73 o 
   2   8   9       14.47       10.83      4.17 o 
   3   8   9        0.00       16.83      7.86 o 
   4   8   9        2.07       15.48      7.16 o 
   5   8   9        0.55       10.65     14.67 o 
  -4   9   9      100.26      188.04     40.27 o 
  -3   9   9       68.71       95.75     29.14 o 
  -2   9   9      651.38      566.75     62.65 o 
  -1   9   9      740.69      643.18     64.15 o 
   0   9   9      628.48      739.92     46.42 o 
   1   9   9      247.74      165.42     31.95 o 
   2   9   9      182.57      235.17     40.24 o 
   3   9   9      372.26      391.62     54.28 o 
  -1  10   9       62.90       59.11     19.87 o 
 -10   0  10      104.54      125.10     28.29 o 
  -9   0  10      343.09      360.99     44.39 o 
  -8   0  10      318.75      386.48     42.74 o 
  -7   0  10      612.67      612.47     49.11 o 
  -6   0  10      926.31      941.48     56.52 o 
  -5   0  10     1183.32     1071.52     55.53 o 
  -4   0  10     4882.12     5143.46    112.62 o 
  -3   0  10     2631.32     2527.65     72.71 o 
  -2   0  10     4126.07     4856.14     96.95 o 
  -1   0  10      132.06       84.50     12.53 o 
   0   0  10     2209.08     2524.16     70.28 o 
   1   0  10     5489.37     5032.43     44.70 o 
   2   0  10     8483.49     8131.69    185.48 o 
   3   0  10     1868.10     1775.39     72.18 o 
   4   0  10       41.47      104.31     20.36 o 
   5   0  10      365.60      391.59     39.07 o 
   6   0  10      987.05     1005.29     67.68 o 
   7   0  10      813.76      771.85     57.93 o 
   8   0  10       64.99       81.29     20.54 o 
   9   0  10       92.37       90.84     22.18 o 
 -11   1  10        7.59       -1.29      5.15 o 
 -10   1  10       12.15       29.66      8.92 o 
  -9   1  10        9.59        3.41      3.66 o 
  -8   1  10       26.23       31.34      7.31 o 
  -7   1  10       88.89       63.82     11.79 o 
  -6   1  10        4.70        4.62      3.36 o 
  -5   1  10      255.32      612.01     31.00 o 
  -4   1  10       70.05      107.57     12.46 o 
  -3   1  10       21.43      216.16     25.92 o 
  -2   1  10      408.49      612.49     24.26 o 
  -1   1  10        0.51      161.81      9.47 o 
   0   1  10       12.43       52.61      5.16 o 
   1   1  10      319.39      813.25     55.96 o 
   2   1  10        1.76        4.44      1.68 o 
   3   1  10       41.42      212.56     24.39 o 
   4   1  10       43.43       72.13     17.20 o 
   5   1  10      262.29      282.30     25.85 o 
   6   1  10      211.56      224.34     21.37 o 
   7   1  10        1.31       19.65      7.00 o 
   8   1  10        4.47        5.87      7.57 o 
   9   1  10        2.13        1.54      5.07 o 
 -11   2  10       41.07       86.04     24.81 o 
 -10   2  10       56.83       71.68     10.45 o 
  -9   2  10      122.23      135.01     13.33 o 
  -8   2  10       26.00       36.10      6.77 o 
  -7   2  10       29.94       23.19      4.80 o 
  -6   2  10      152.71      200.87     14.82 o 
  -5   2  10     1226.87     1208.84     29.66 o 
  -4   2  10     1164.49     1115.19     30.59 o 
  -3   2  10     5072.76     4749.75     57.68 o 
  -2   2  10     5189.15     5314.33     90.55 o 
  -1   2  10     3518.54     3164.05     54.36 o 
   0   2  10     9273.05    10261.23    239.14 o 
   1   2  10     2176.38     2134.08    180.35 o 
   2   2  10      874.09     1118.80     55.95 o 
   3   2  10     3145.01     2717.14     80.73 o 
   4   2  10      465.82      520.44     22.72 o 
   5   2  10      539.80      479.64     27.35 o 
   6   2  10       19.33       19.56      7.94 o 
   7   2  10       44.38       58.34     17.92 o 
   8   2  10       66.52       53.80     16.99 o 
   9   2  10      101.42      104.99     17.73 o 
 -11   3  10        8.67       -0.35      8.03 o 
 -10   3  10        3.79        4.06      6.00 o 
  -9   3  10       32.98       38.32      8.61 o 
  -8   3  10        0.02        8.13      4.89 o 
  -7   3  10       22.04       46.85      8.15 o 
  -6   3  10      536.97      512.71     21.37 o 
  -5   3  10       41.20       21.73      4.10 o 
  -4   3  10      257.97      278.81     13.41 o 
  -3   3  10       52.66      360.73     20.29 o 
  -2   3  10        0.15       35.20      5.00 o 
  -1   3  10      167.98      412.96     29.93 o 
   0   3  10       52.48       76.02      5.83 o 
   2   3  10        0.07       13.00      2.69 o 
   3   3  10       36.80      106.98     10.99 o 
   4   3  10      564.18      509.92     29.63 o 
   5   3  10        5.26       13.68      7.96 o 
   6   3  10      194.59      132.99     26.99 o 
   7   3  10       16.02       37.79     17.62 o 
   8   3  10        3.74        5.88      6.18 o 
   9   3  10        0.51       -6.04      6.04 o 
 -10   4  10      139.67      162.05     31.84 o 
  -9   4  10      163.01      168.47     18.28 o 
  -8   4  10       19.41       23.53      7.96 o 
  -7   4  10      522.37      461.08     22.14 o 
  -6   4  10      574.65      658.55     33.90 o 
  -5   4  10      941.38      912.49     26.54 o 
  -4   4  10     1737.65     1698.91     33.12 o 
  -3   4  10     2653.81     2490.17     44.82 o 
  -2   4  10     1988.05     2073.86    114.52 o 
  -1   4  10     1057.84      935.14     53.94 o 
   0   4  10     1387.23     1382.74     36.95 o 
   1   4  10     1103.94     1011.38     34.79 o 
   2   4  10     1920.83     2066.71     46.38 o 
   3   4  10     2376.04     2256.95     64.54 o 
   4   4  10     2161.85     1929.38     90.41 o 
   5   4  10      779.51      706.50     38.91 o 
   6   4  10       12.25       29.81      9.58 o 
   7   4  10      200.82      194.79     25.00 o 
   8   4  10       81.80       81.01     15.08 o 
  -9   5  10       24.59       37.91     11.50 o 
  -8   5  10       25.45       17.90      7.59 o 
  -7   5  10      178.19      158.19     19.56 o 
  -6   5  10       38.54       46.22     10.36 o 
  -5   5  10       26.59      194.72     85.89 o 
  -4   5  10      663.23      700.15     34.78 o 
  -3   5  10       25.88       93.79     14.27 o 
  -2   5  10       62.49      108.83     18.34 o 
  -1   5  10       95.25      292.90     31.99 o 
   0   5  10       35.20       53.63     14.02 o 
   1   5  10        4.83      194.06     17.49 o 
   2   5  10      229.04      252.71     18.63 o 
   3   5  10      166.93      253.96     24.35 o 
   4   5  10        2.40       -1.53      3.42 o 
   5   5  10        2.10       26.26     10.96 o 
   6   5  10        3.11        7.53      5.29 o 
   7   5  10       18.78       28.18     12.58 o 
  -8   6  10      127.85      121.80     19.47 o 
  -7   6  10      201.12      196.08     44.66 o 
  -6   6  10      242.61      244.72     24.13 o 
  -5   6  10      614.27      602.32     35.05 o 
  -4   6  10     2139.68     1976.35     59.71 o 
  -3   6  10     1817.44     1575.24     49.60 o 
  -2   6  10     2854.63     2689.36    103.17 o 
  -1   6  10     1382.64     1297.69     70.87 o 
   0   6  10     2912.98     3024.51     75.84 o 
   1   6  10     2488.03     2277.84     64.02 o 
   2   6  10     4358.20     4095.03    133.23 o 
   3   6  10      419.62      408.80     31.31 o 
   4   6  10      220.52      209.66     23.66 o 
   5   6  10      107.07      123.12     15.64 o 
   6   6  10      474.32      442.99     35.35 o 
   7   6  10      263.07      202.86     36.96 o 
  -8   7  10        0.03        8.57      9.79 o 
  -7   7  10       13.07        8.01      7.59 o 
  -6   7  10        2.51        5.20     12.34 o 
  -5   7  10        1.55        9.89      7.95 o 
  -4   7  10        0.75        6.64      5.19 o 
  -3   7  10       10.24       58.41     19.87 o 
  -2   7  10      122.20       86.14     19.78 o 
  -1   7  10       11.30       91.90     14.54 o 
   0   7  10        6.63        5.01      3.33 o 
   1   7  10      166.62      286.10     25.13 o 
   2   7  10      111.26       97.45     21.07 o 
   3   7  10       43.48      159.88     18.22 o 
   4   7  10       53.99       35.07      8.64 o 
   5   7  10        0.01       16.87      6.74 o 
   6   7  10        2.44        8.29     13.64 o 
  -7   8  10       61.82       67.36     14.48 o 
  -6   8  10      171.35      157.41     31.16 o 
  -5   8  10      491.16      427.70     48.26 o 
  -4   8  10      309.35      328.99     41.04 o 
  -3   8  10      439.00      476.40     36.41 o 
  -2   8  10      229.53      263.69     26.63 o 
  -1   8  10      398.94      370.94     24.82 o 
   0   8  10      703.01      692.50     34.33 o 
   1   8  10      259.59      230.91     24.76 o 
   2   8  10      298.60      352.00     31.69 o 
   3   8  10      512.08      513.15     34.06 o 
   4   8  10      445.15      445.87     31.74 o 
   5   8  10      190.70      178.54     24.32 o 
  -4   9  10       28.86       21.21     14.66 o 
  -3   9  10       35.73       92.01     27.80 o 
  -2   9  10        1.37       13.81     11.95 o 
  -1   9  10       18.52       50.76     18.76 o 
   0   9  10       20.65       16.52     10.36 o 
   1   9  10        9.80      139.54     31.34 o 
   2   9  10       32.02       46.15     18.70 o 
   3   9  10        5.37       35.13     17.69 o 
 -10   1  11       98.39      107.06     15.67 o 
  -9   1  11      125.92      146.20     20.74 o 
  -8   1  11      517.79      527.17     35.15 o 
  -7   1  11      303.38      315.05     25.05 o 
  -6   1  11     1104.36     1124.30     43.93 o 
  -5   1  11     1129.98     1061.86     39.76 o 
  -4   1  11     1129.51     1360.45     73.00 o 
  -3   1  11     1111.76     1065.02     34.71 o 
  -2   1  11     1344.41     1345.77     37.57 o 
  -1   1  11     3143.58     2979.04     44.95 o 
   0   1  11     2605.17     2610.12     37.84 o 
   1   1  11     4207.97     3887.74     85.34 o 
   2   1  11     2561.20     2763.50    101.29 o 
   3   1  11      426.28      419.11     25.77 o 
   4   1  11     1387.11     1386.15     49.97 o 
   5   1  11     1026.82      964.09     44.65 o 
   6   1  11      864.58      863.95     45.57 o 
   7   1  11      335.85      358.73     28.82 o 
   8   1  11      135.35      150.88     28.22 o 
   9   1  11      107.78      123.48     26.84 o 
 -11   2  11       10.27       14.00     14.10 o 
 -10   2  11        0.26        0.30      3.22 o 
  -9   2  11       53.77       48.91      8.55 o 
  -8   2  11      163.62      172.25     14.20 o 
  -7   2  11       22.07       20.99      6.99 o 
  -6   2  11       58.33       46.46     11.53 o 
  -5   2  11       58.61       94.22     15.80 o 
  -4   2  11      565.79      610.59     22.96 o 
  -3   2  11       52.90      417.67     26.06 o 
  -2   2  11        6.20       50.05      6.56 o 
  -1   2  11      964.76     1384.55     32.67 o 
   0   2  11      376.70      384.87     19.87 o 
   1   2  11      982.48     1191.94     36.92 o 
   2   2  11       53.56       44.37      7.59 o 
   3   2  11        5.89      109.98     14.38 o 
   4   2  11      519.84      428.18     28.01 o 
   5   2  11      130.23      147.40     18.47 o 
   6   2  11       64.15       32.11     12.42 o 
   7   2  11       25.17       15.69     12.62 o 
   8   2  11        1.42       12.60      7.25 o 
   9   2  11        4.10        0.40     11.10 o 
 -11   3  11       70.93      112.04     27.76 o 
 -10   3  11       29.34       27.71      6.32 o 
  -9   3  11       49.51       65.92      9.95 o 
  -8   3  11      391.92      437.66     22.95 o 
  -7   3  11     1007.51     1001.23     32.24 o 
  -6   3  11     1997.14     1877.22     40.99 o 
  -5   3  11      706.33      706.11     23.37 o 
  -4   3  11      336.03      329.32     22.05 o 
  -3   3  11     2452.88     2177.63     40.41 o 
  -2   3  11     2600.17     2617.07     41.29 o 
  -1   3  11     4166.69     3570.05     63.71 o 
   0   3  11     3458.96     3529.74     68.51 o 
   1   3  11     1901.34     2048.52     46.83 o 
   2   3  11      800.07      960.82     22.40 o 
   3   3  11     1802.33     1577.41     48.98 o 
   4   3  11     1809.50     1806.62     56.39 o 
   5   3  11      139.42      133.88     16.16 o 
   6   3  11      848.54      798.52     65.92 o 
   7   3  11      285.81      260.99     41.36 o 
   8   3  11      173.15      172.07     19.53 o 
   9   3  11       57.86       69.90     22.69 o 
  -9   4  11       18.93       16.71      6.17 o 
  -8   4  11       64.65       60.47      8.80 o 
  -7   4  11        0.43        6.31      5.06 o 
  -6   4  11      563.63      536.28     22.28 o 
  -5   4  11      139.95      172.44     12.13 o 
  -4   4  11       38.51       54.34      7.81 o 
  -3   4  11       74.97      208.68     16.30 o 
  -2   4  11      164.98      121.22      8.49 o 
  -1   4  11      111.01      227.09     10.31 o 
   0   4  11       59.27       78.33      7.10 o 
   1   4  11       22.63      167.99     24.44 o 
   2   4  11        0.80        1.18      2.64 o 
   3   4  11       68.47      327.93     37.92 o 
   4   4  11        3.03        7.52      5.60 o 
   5   4  11        7.29       40.74     12.25 o 
   6   4  11      106.41       85.85     23.75 o 
   7   4  11       15.25       22.43     13.01 o 
   8   4  11        3.87       10.28     18.15 o 
  -9   5  11      232.47      267.78     28.99 o 
  -8   5  11      286.17      347.28     31.33 o 
  -7   5  11      109.53      140.58     18.82 o 
  -6   5  11      988.33      972.38     46.60 o 
  -5   5  11      649.62      598.42     34.31 o 
  -4   5  11      248.37      403.06     28.80 o 
  -3   5  11     1493.92     1291.06     69.55 o 
  -2   5  11       98.57       96.89     18.91 o 
  -1   5  11     1179.40     1203.60     66.76 o 
   0   5  11     1916.77     1894.38     83.98 o 
   1   5  11      787.37      816.43     35.32 o 
   2   5  11      217.09      422.61     42.55 o 
   3   5  11      515.44      485.58     32.53 o 
   4   5  11      290.93      343.88     28.85 o 
   5   5  11      562.49      544.02     37.06 o 
   6   5  11      388.77      432.32     51.90 o 
   7   5  11       79.00       72.61     16.28 o 
  -8   6  11       12.79       10.56      7.06 o 
  -7   6  11        0.66        6.42      9.15 o 
  -6   6  11       80.36       68.34     12.53 o 
  -5   6  11      137.93      138.21     19.74 o 
  -4   6  11      354.60      309.47     23.94 o 
  -3   6  11      258.51      461.92     45.05 o 
  -2   6  11      151.59      115.31     22.55 o 
  -1   6  11      111.93      479.27     44.72 o 
   0   6  11       12.79        5.43     11.72 o 
   1   6  11      311.14      266.39     22.14 o 
   2   6  11       78.45       74.25     19.38 o 
   3   6  11      106.59      123.88     31.06 o 
   4   6  11       21.63       40.70     10.54 o 
   5   6  11        3.47        4.34      4.38 o 
   6   6  11        6.35       10.46      5.72 o 
   7   6  11       72.26       85.52     24.71 o 
  -8   7  11      167.00      148.12     21.77 o 
  -7   7  11      316.02      330.20     30.57 o 
  -6   7  11      250.69      298.60     27.45 o 
  -5   7  11      544.19      461.16     32.18 o 
  -4   7  11      519.25      541.03     52.37 o 
  -3   7  11      779.02      693.56     56.98 o 
  -2   7  11     1010.76      971.46     67.08 o 
  -1   7  11     1061.35      947.95     46.67 o 
   0   7  11      553.75      668.90     38.61 o 
   1   7  11     1812.96     1561.54     86.17 o 
   2   7  11      750.36      906.80     67.89 o 
   3   7  11      340.44      319.75     41.26 o 
   4   7  11      221.68      208.27     20.93 o 
   5   7  11      242.86      207.00     21.54 o 
   6   7  11      297.30      299.16     32.09 o 
  -7   8  11        0.98        1.59      9.14 o 
  -6   8  11        5.71       10.70      9.22 o 
  -5   8  11        2.16       32.62     17.37 o 
  -4   8  11       14.26       -0.71      4.33 o 
  -3   8  11       20.33       58.27     13.96 o 
  -2   8  11        0.94        2.85      6.33 o 
  -1   8  11       47.39       58.09      9.49 o 
   0   8  11        0.13       10.27      4.60 o 
   1   8  11       81.48       94.33     16.21 o 
   2   8  11       44.46       45.63     11.90 o 
   3   8  11        7.14       51.64     14.89 o 
   4   8  11       43.78       17.54      6.55 o 
   5   8  11        5.68       14.92      9.27 o 
  -3   9  11      182.88      261.99     44.00 o 
  -2   9  11      395.09      404.50     53.08 o 
  -1   9  11      612.60      479.88     55.36 o 
   1   9  11      213.07      192.52     35.65 o 
   2   9  11      229.15      193.70     37.86 o 
 -10   0  12      177.79      245.20     39.70 o 
  -9   0  12      444.90      581.24     56.21 o 
  -8   0  12      291.71      352.47     41.87 o 
  -7   0  12     1311.58     1330.13     74.12 o 
  -6   0  12      774.39      796.14     52.99 o 
  -5   0  12     1417.63     1457.82     66.96 o 
  -4   0  12     1044.13      935.16     50.45 o 
  -3   0  12     4675.29     4651.09    107.18 o 
  -2   0  12      941.58     1907.15     67.46 o 
  -1   0  12       36.06        5.87      2.79 o 
   0   0  12      598.64      602.82     37.87 o 
   1   0  12     5910.90     5324.73     73.12 o 
   2   0  12     3247.92     3041.74     52.48 o 
   3   0  12     1594.32     1522.73     71.01 o 
   4   0  12      198.82      451.00     44.28 o 
   5   0  12      760.17      777.53     57.93 o 
   6   0  12      632.43      649.59     57.41 o 
   7   0  12       66.50       92.07     15.84 o 
   8   0  12      191.47      218.54     33.34 o 
 -10   1  12        2.00       15.44      7.48 o 
  -9   1  12        2.11        3.86      7.53 o 
  -8   1  12       44.02       37.28      9.98 o 
  -7   1  12       80.61       57.45     10.15 o 
  -6   1  12       10.35       18.48      6.98 o 
  -5   1  12      301.13      350.41     28.83 o 
  -4   1  12      164.55      221.60     21.90 o 
  -3   1  12      115.77      211.05     16.60 o 
  -2   1  12       54.26       39.36      6.87 o 
   0   1  12      245.50      301.74     13.45 o 
   1   1  12       33.49      370.33     43.39 o 
   2   1  12       14.59       24.96      3.58 o 
   3   1  12      380.02      477.67     28.41 o 
   4   1  12      225.32      226.36     21.58 o 
   5   1  12      660.10      615.61     36.98 o 
   6   1  12        8.88       15.85      7.73 o 
   7   1  12        7.47       -0.79      3.50 o 
   8   1  12       14.34        8.39      7.11 o 
   9   1  12        0.27        3.70      6.43 o 
 -10   2  12       88.58       91.76     13.62 o 
  -9   2  12      316.67      312.18     23.70 o 
  -8   2  12      157.37      198.86     17.83 o 
  -7   2  12       70.05       56.86      8.81 o 
  -6   2  12      564.12      550.07     25.98 o 
  -5   2  12     1069.45     1054.01     33.19 o 
  -4   2  12     1826.05     1763.73     40.42 o 
  -3   2  12     2385.93     2434.27     44.22 o 
  -2   2  12     2459.49     2440.15     42.07 o 
  -1   2  12     2714.61     2566.71     49.73 o 
   0   2  12     1964.76     2127.97     69.02 o 
   1   2  12      566.70      527.51     25.70 o 
   2   2  12     2142.36     2246.27    163.71 o 
   3   2  12     2907.26     2780.67     67.62 o 
   4   2  12     2639.71     2372.84     67.06 o 
   5   2  12      931.59      811.02     42.07 o 
   6   2  12      301.51      339.42     43.80 o 
   7   2  12      180.21      148.78     30.36 o 
   8   2  12      193.76      151.29     21.98 o 
   9   2  12       26.18       34.26     11.11 o 
 -10   3  12        0.13       -2.47      5.57 o 
  -9   3  12       19.54       17.87      5.19 o 
  -8   3  12      102.93       76.52     10.10 o 
  -7   3  12        1.45        4.73      3.44 o 
  -6   3  12       24.43       86.42     11.00 o 
  -5   3  12      138.72      188.03     18.27 o 
  -4   3  12       55.50       56.88      7.23 o 
  -3   3  12       20.48      210.53     14.81 o 
  -2   3  12       82.50      116.09      9.10 o 
  -1   3  12     1040.70     1221.91     34.09 o 
   0   3  12       19.13       19.30      4.24 o 
   1   3  12       74.26      289.64     18.74 o 
   2   3  12       31.73       20.88      3.29 o 
   3   3  12       15.66       29.95     13.67 o 
   4   3  12       13.01       15.57     10.32 o 
   5   3  12        0.08      100.60     25.17 o 
   6   3  12        5.16        9.71      9.37 o 
   7   3  12        6.62       24.76     15.38 o 
   8   3  12        2.16        5.64      5.43 o 
  -9   4  12      217.01      246.15     22.60 o 
  -8   4  12      611.17      643.42     34.34 o 
  -7   4  12      246.74      256.26     16.66 o 
  -6   4  12      200.53      178.08     13.18 o 
  -5   4  12      532.81      538.05     23.93 o 
  -4   4  12      448.12      483.15     21.23 o 
  -3   4  12      516.69      468.57     20.83 o 
  -2   4  12     2374.82     2465.96     42.11 o 
  -1   4  12      639.39      490.27     22.02 o 
   0   4  12     1080.93     1021.83     28.38 o 
   1   4  12      686.33      616.43     25.20 o 
   2   4  12      551.60      720.23     54.51 o 
   3   4  12     1440.73     1253.93     74.59 o 
   4   4  12     1119.86     1230.85     77.66 o 
   5   4  12      232.21      236.89     34.59 o 
   6   4  12      296.51      328.21     44.94 o 
   7   4  12      259.50      290.91     44.26 o 
  -9   5  12       19.17       44.18     13.47 o 
  -8   5  12       41.94       27.29      8.51 o 
  -7   5  12      274.03      190.73     22.18 o 
  -6   5  12       61.85       99.26     15.38 o 
  -5   5  12       13.36       52.15     49.24 o 
  -4   5  12        0.23       14.39      9.84 o 
  -3   5  12      285.75      303.82     35.21 o 
  -2   5  12      347.77      214.82     28.37 o 
  -1   5  12      277.56      366.95     38.08 o 
   0   5  12       43.58       68.40     16.95 o 
   1   5  12      240.05      537.18     29.05 o 
   2   5  12      424.56      400.40     42.25 o 
   3   5  12      218.26      153.14     27.45 o 
   4   5  12        0.55       17.23     11.56 o 
   5   5  12        0.01        4.17      6.12 o 
   6   5  12       24.29       25.18     15.95 o 
   7   5  12        7.78       21.54     11.29 o 
  -8   6  12       60.55       68.11     14.81 o 
  -7   6  12      154.58      141.85     19.26 o 
  -6   6  12      234.01      233.61     33.34 o 
  -5   6  12      397.52      317.30     26.03 o 
  -4   6  12      727.95      718.43     57.79 o 
  -3   6  12     1115.36      977.28     65.73 o 
  -2   6  12      800.62     1322.81     76.65 o 
  -1   6  12      164.70      234.88     31.44 o 
   0   6  12      253.26      341.91     25.99 o 
   1   6  12     1919.90     1654.44     55.61 o 
   2   6  12      988.59      986.63     69.53 o 
   3   6  12      590.77      623.91     56.60 o 
   4   6  12      327.87      340.14     43.92 o 
   5   6  12      647.54      609.90     42.39 o 
   6   6  12      209.14      254.21     30.13 o 
  -8   7  12        0.05       -0.43      5.82 o 
  -7   7  12       14.97       17.26      7.76 o 
  -6   7  12        2.85        1.02      4.38 o 
  -5   7  12       22.24       62.26     19.32 o 
  -4   7  12       19.63       13.99      9.26 o 
  -3   7  12       30.17       83.89     21.80 o 
  -2   7  12       54.26       64.39     17.59 o 
  -1   7  12       50.88      296.23     26.45 o 
   0   7  12      139.19      165.96     19.49 o 
   1   7  12       52.47      141.12     27.71 o 
   2   7  12       50.70       27.71     12.35 o 
   3   7  12        9.93       44.97     18.61 o 
   4   7  12        0.14       -0.96      4.92 o 
   5   7  12        1.25       -5.41      5.41 o 
  -6   8  12      264.46      247.85     39.60 o 
  -5   8  12      178.20      151.45     29.65 o 
  -4   8  12      458.69      453.52     51.21 o 
  -3   8  12      192.10      195.26     24.03 o 
  -2   8  12      291.32      346.17     31.21 o 
  -1   8  12      352.27      293.50     28.24 o 
   0   8  12      390.94      417.75     47.33 o 
   1   8  12      181.54      192.95     23.76 o 
   2   8  12      403.27      469.04     38.61 o 
   3   8  12      533.99      476.63     39.66 o 
   4   8  12      328.32      389.32     50.42 o 
  -3   9  12      133.00      145.67     33.44 o 
  -2   9  12       26.26       10.50      8.44 o 
  -1   9  12       27.93       45.96     17.86 o 
   1   9  12       29.18       50.83     20.00 o 
   2   9  12        4.12       -6.08     10.84 o 
 -10   1  13       41.30       48.04     10.48 o 
  -9   1  13       88.76       89.23     16.31 o 
  -8   1  13      236.58      247.70     24.91 o 
  -7   1  13      356.44      389.14     28.72 o 
  -6   1  13      975.27     1078.48     44.52 o 
  -5   1  13     1081.73     1063.51     41.41 o 
  -4   1  13     1911.80     1979.51     53.52 o 
  -3   1  13     1255.12     1280.66     41.17 o 
  -2   1  13     4650.97     4899.03     78.04 o 
  -1   1  13     2149.90     1943.27     37.13 o 
   0   1  13     2441.83     2787.00     42.43 o 
   1   1  13     2321.21     2240.91     56.20 o 
   2   1  13       81.84      275.70     21.01 o 
   3   1  13      262.02      229.54     20.09 o 
   4   1  13      355.02      373.49     27.55 o 
   5   1  13      600.18      599.45     37.01 o 
   6   1  13      161.11      225.11     24.54 o 
   7   1  13      246.85      302.51     44.16 o 
   8   1  13       72.77      103.98     25.51 o 
   9   1  13       24.12        7.37      8.88 o 
 -10   2  13       14.01       20.23     11.19 o 
  -9   2  13       11.17       12.87      5.11 o 
  -8   2  13       11.93       12.45      5.45 o 
  -7   2  13       39.68       40.83      7.89 o 
  -6   2  13      114.46      112.71     12.05 o 
  -5   2  13      113.68      106.61     10.99 o 
  -4   2  13      304.28      289.53     18.29 o 
  -2   2  13        7.71       14.65      3.14 o 
  -1   2  13        0.25      113.67     14.69 o 
   0   2  13       45.37       45.31      7.40 o 
   1   2  13      532.91      813.21     33.35 o 
   2   2  13      275.98      237.54     19.14 o 
   3   2  13      345.59      398.93     26.81 o 
   4   2  13        7.49       15.27      7.73 o 
   5   2  13      206.22      207.15     39.20 o 
   6   2  13       15.01        9.03     10.37 o 
   7   2  13        2.60       10.41      9.15 o 
   8   2  13        0.33       -7.29      8.16 o 
 -10   3  13        0.82       -0.03      7.48 o 
  -9   3  13       11.01        6.05      4.72 o 
  -8   3  13      183.75      232.56     20.09 o 
  -7   3  13      340.81      358.52     22.82 o 
  -6   3  13      819.42      799.34     32.00 o 
  -5   3  13     1798.52     1755.84     44.15 o 
  -4   3  13      888.98     1075.80     37.97 o 
  -3   3  13      767.49      616.64     24.82 o 
  -2   3  13     1608.28     1698.31     43.23 o 
  -1   3  13     1627.75     1529.93     40.44 o 
   0   3  13     1939.23     1982.61     47.23 o 
   1   3  13     2302.34     2232.59     69.49 o 
   2   3  13     1074.24      983.94     38.17 o 
   3   3  13     1130.17     1029.62     42.08 o 
   4   3  13       29.67      101.58     18.94 o 
   5   3  13      162.88      149.30     27.85 o 
   6   3  13      124.54      153.01     31.30 o 
   7   3  13      200.01      217.40     37.71 o 
   8   3  13       69.87       60.89     20.43 o 
  -9   4  13       56.92       48.91     11.46 o 
  -8   4  13       92.56       77.07     16.07 o 
  -7   4  13       42.65       26.39      9.03 o 
  -6   4  13       88.15       93.92     15.30 o 
  -5   4  13       19.54       68.37     14.24 o 
  -4   4  13      496.93      467.88     30.37 o 
  -3   4  13       34.27      310.38     35.20 o 
  -2   4  13       42.90       31.25     12.17 o 
  -1   4  13       59.72      120.86     21.03 o 
   0   4  13      195.42      196.08     13.58 o 
   1   4  13       27.16      208.78     15.74 o 
   2   4  13        1.39       37.61      7.74 o 
   3   4  13      272.54      370.79     42.47 o 
   4   4  13       30.45       13.80      8.88 o 
   5   4  13       66.80       58.00     18.77 o 
   6   4  13       21.84       29.67     13.88 o 
   7   4  13        4.87       20.73     14.10 o 
  -9   5  13      130.96      161.75     30.90 o 
  -8   5  13       60.61       86.88     13.10 o 
  -7   5  13      479.31      459.99     34.59 o 
  -6   5  13     1081.60     1076.13     74.80 o 
  -5   5  13     1039.50      914.76     65.63 o 
  -4   5  13     1516.09     1434.18     79.50 o 
  -3   5  13      762.35      666.46     52.83 o 
  -2   5  13     1229.46     1160.75     69.51 o 
  -1   5  13     2161.05     2043.25     92.13 o 
   0   5  13     2094.35     2203.70     96.51 o 
   1   5  13      900.82      873.56     37.19 o 
   2   5  13      987.86     1034.85     69.78 o 
   3   5  13      261.42      266.62     36.42 o 
   4   5  13      517.45      465.38     50.40 o 
   5   5  13      280.04      308.47     43.24 o 
   6   5  13      195.98      245.84     41.00 o 
  -8   6  13        0.89        4.38     10.56 o 
  -7   6  13        2.15       15.39      7.67 o 
  -6   6  13       13.97       -0.12      5.48 o 
  -5   6  13       14.44       12.39      9.30 o 
  -4   6  13       12.78       -0.59      5.62 o 
  -3   6  13      208.56      216.85     32.37 o 
  -2   6  13        6.73        9.64      7.02 o 
  -1   6  13       15.95      274.48     35.79 o 
   0   6  13      626.65      598.21     34.77 o 
   1   6  13       35.30       62.26     18.18 o 
   2   6  13       67.22       71.69     19.80 o 
   3   6  13       13.52       68.65     23.22 o 
   4   6  13        1.62        2.65      5.11 o 
   5   6  13        0.38       -9.69      9.86 o 
   6   6  13       18.09       10.01      8.88 o 
  -7   7  13      162.90      165.20     25.61 o 
  -6   7  13      135.72      135.01     29.29 o 
  -5   7  13      281.45      287.66     40.15 o 
  -4   7  13      320.00      288.66     39.16 o 
  -3   7  13     1096.30     1003.80     72.22 o 
  -2   7  13     1273.92     1137.26     76.28 o 
  -1   7  13      555.29      560.66     36.89 o 
   0   7  13     1324.44     1358.72     56.67 o 
   1   7  13      686.62      595.38     56.53 o 
   2   7  13      461.12      469.48     51.14 o 
   3   7  13      159.51      137.77     28.51 o 
   4   7  13      377.56      254.37     40.65 o 
   5   7  13      351.95      288.07     44.73 o 
  -6   8  13        4.01       18.31     12.77 o 
  -5   8  13       11.86        7.53     10.22 o 
  -4   8  13        7.56       -0.75      7.48 o 
  -3   8  13       10.32       57.40     21.73 o 
  -2   8  13       29.07       39.65     15.45 o 
  -1   8  13       46.89       52.51     21.44 o 
   0   8  13       90.29       85.97     22.42 o 
   1   8  13       68.59      151.25     29.39 o 
   2   8  13       25.37       31.33     10.48 o 
   3   8  13       25.81       72.33     15.86 o 
   4   8  13        2.73       19.11     12.56 o 
  -3   9  13      154.48      112.75     19.26 o 
  -2   9  13      252.51      278.76     30.07 o 
  -1   9  13      327.98      285.84     41.92 o 
   1   9  13      340.23      300.65     46.81 o 
 -10   0  14       52.92       72.98     22.55 o 
  -9   0  14       24.62       32.85     15.89 o 
  -8   0  14      454.09      473.52     49.43 o 
  -7   0  14      685.96      641.66     52.92 o 
  -6   0  14      290.95      337.55     35.90 o 
  -5   0  14       83.87       90.11     16.28 o 
  -4   0  14      694.48      577.40     41.92 o 
  -3   0  14     2747.40     2644.19     86.60 o 
  -2   0  14      714.39      992.47     52.62 o 
  -1   0  14      632.81      555.21     38.87 o 
   0   0  14     2539.75     2687.76     87.38 o 
   1   0  14      438.55      450.16     16.68 o 
   2   0  14     2204.31     2173.33     85.40 o 
   3   0  14       39.82       47.05     14.06 o 
   4   0  14      559.26      586.76     50.02 o 
   5   0  14      371.28      414.79     45.02 o 
   6   0  14      240.59      264.99     38.58 o 
   7   0  14      228.19      220.79     36.58 o 
 -10   1  14        4.45       14.55      7.18 o 
  -9   1  14        8.50        4.97      9.73 o 
  -8   1  14       26.85       27.47      8.25 o 
  -7   1  14       15.47       20.86      8.39 o 
  -6   1  14        6.97       19.79      8.34 o 
  -5   1  14      183.89      248.91     35.55 o 
  -4   1  14      166.47      181.82     16.79 o 
  -3   1  14      485.75      500.77     26.77 o 
  -2   1  14       93.90       84.16     10.69 o 
  -1   1  14      116.59      465.78     18.91 o 
   0   1  14       35.93       38.58      5.30 o 
   1   1  14      286.50      615.70     30.70 o 
   2   1  14       35.45       26.81      6.87 o 
   3   1  14        8.18      119.22     16.29 o 
   4   1  14      104.88      102.33     14.80 o 
   5   1  14       35.19       48.17     11.84 o 
   6   1  14        6.32        4.68      3.99 o 
   7   1  14       11.33       31.27     14.42 o 
   8   1  14       23.73       30.68     13.30 o 
 -10   2  14      219.90      251.88     23.26 o 
  -9   2  14      259.51      256.95     22.27 o 
  -8   2  14      219.87      205.27     18.49 o 
  -7   2  14      247.23      258.96     19.55 o 
  -6   2  14      134.71      117.27     12.41 o 
  -5   2  14     1200.17     1170.41     36.41 o 
  -4   2  14      584.48      543.73     23.62 o 
  -3   2  14      826.40      812.40     27.22 o 
  -2   2  14     1787.29     2008.32     41.56 o 
  -1   2  14     2665.98     2484.81     55.98 o 
   0   2  14     1227.60     1287.96     58.86 o 
   1   2  14     1649.77     1451.19     46.51 o 
   2   2  14     3386.52     3289.71    101.24 o 
   3   2  14     1870.46     1611.80     55.02 o 
   4   2  14     2883.43     2731.12     75.84 o 
   5   2  14      470.58      421.44     32.65 o 
   6   2  14      328.00      272.01     40.17 o 
   7   2  14      178.73      206.30     38.01 o 
   8   2  14       52.87       55.82     19.99 o 
 -10   3  14        9.97       28.12     10.63 o 
  -9   3  14       69.92       80.73     12.47 o 
  -8   3  14       45.72       56.47      9.85 o 
  -7   3  14        2.61       -1.50      5.99 o 
  -6   3  14       96.90      114.37     12.53 o 
  -5   3  14       39.71       84.06     11.37 o 
  -4   3  14       43.47       74.94      9.73 o 
  -3   3  14       22.86      219.45     14.66 o 
  -2   3  14        3.79       12.02      7.07 o 
  -1   3  14      112.72      425.54     22.60 o 
   0   3  14        2.35        0.89      2.11 o 
   1   3  14       21.72       74.45     10.40 o 
   2   3  14        7.28       15.03      5.53 o 
   3   3  14        0.94       31.79      9.05 o 
   4   3  14        0.23        7.66      5.42 o 
   5   3  14       19.84      112.87     27.27 o 
   6   3  14        0.05        9.52     10.55 o 
   7   3  14        0.54        9.36      8.61 o 
  -9   4  14      237.49      252.51     29.05 o 
  -8   4  14      449.28      511.48     39.15 o 
  -7   4  14       35.23       45.22     11.47 o 
  -6   4  14      108.34       89.06     15.43 o 
  -5   4  14     1195.44     1139.62     61.04 o 
  -4   4  14      369.41      511.46     58.65 o 
  -3   4  14     2191.82     1924.30     88.03 o 
  -2   4  14     1986.94     1984.07     89.23 o 
  -1   4  14      971.37      839.42     57.66 o 
   0   4  14      243.12      211.32     28.72 o 
   1   4  14      234.67      292.21     35.56 o 
   2   4  14      427.79      602.91     30.20 o 
   3   4  14      567.96      593.52     54.13 o 
   4   4  14      619.64      733.08     63.04 o 
   5   4  14      311.62      299.04     42.17 o 
   6   4  14      245.17      242.22     40.40 o 
  -8   5  14      119.63      102.25     21.84 o 
  -7   5  14       60.76       44.22     12.46 o 
  -6   5  14      290.67      276.87     39.10 o 
  -5   5  14       26.34       32.61     17.92 o 
  -4   5  14       94.43       75.23     19.09 o 
  -3   5  14        8.40       37.99     13.13 o 
  -2   5  14      191.04      206.66     30.11 o 
  -1   5  14      243.05      255.59     33.57 o 
   0   5  14        0.10        2.88      5.56 o 
   1   5  14       41.71      243.42     34.31 o 
   2   5  14       31.90       57.17     17.45 o 
   3   5  14       47.56       71.56     21.44 o 
   4   5  14       19.09       25.19     12.83 o 
   5   5  14       59.36       73.68     23.06 o 
   6   5  14        0.90        6.59      5.94 o 
  -7   6  14      258.50      246.42     39.85 o 
  -6   6  14      171.45      171.24     31.23 o 
  -5   6  14      109.26       92.81     22.37 o 
  -4   6  14      178.07      204.47     32.85 o 
  -3   6  14      510.42      538.99     51.87 o 
  -2   6  14      346.00      435.55     46.58 o 
  -1   6  14      293.21      289.95     37.29 o 
   0   6  14      612.18      707.77     38.46 o 
   1   6  14     1108.73      972.48     71.11 o 
   2   6  14      534.43      578.69     56.15 o 
   3   6  14      465.07      362.16     45.47 o 
   4   6  14      372.72      388.19     49.95 o 
   5   6  14      104.17      127.74     29.67 o 
  -7   7  14        5.72       11.78     13.30 o 
  -6   7  14        2.65        9.85      7.59 o 
  -5   7  14        5.98       21.94     16.33 o 
  -4   7  14        2.26       -1.18      7.77 o 
  -3   7  14        0.10       38.42     17.35 o 
  -2   7  14       18.58       42.35     15.60 o 
  -1   7  14        0.54      101.25     25.29 o 
   0   7  14      134.63      149.39     28.90 o 
   1   7  14      157.67      161.52     30.34 o 
   2   7  14       17.40       31.55     15.75 o 
   3   7  14       17.99       27.17     13.15 o 
   4   7  14       16.43        5.28      5.03 o 
  -6   8  14      218.26      212.28     38.04 o 
  -5   8  14      405.26      339.33     47.45 o 
  -4   8  14      585.26      469.06     54.18 o 
  -3   8  14      449.74      456.02     52.68 o 
  -2   8  14      550.03      616.52     42.68 o 
  -1   8  14      962.53      892.74     72.01 o 
   0   8  14      290.43      371.38     47.27 o 
   1   8  14      362.98      313.05     43.44 o 
   2   8  14      195.94      236.58     39.38 o 
   3   8  14      303.74      331.44     46.44 o 
  -3   9  14       46.03       33.17     11.78 o 
  -2   9  14        0.57       -5.16      5.16 o 
  -1   9  14        7.86       50.90     18.15 o 
   0   9  14       35.19       26.96     13.43 o 
   1   9  14        0.12       13.19     10.15 o 
 -10   1  15       43.10       80.19     18.57 o 
  -9   1  15      101.94      104.25     17.51 o 
  -8   1  15      185.39      212.05     43.71 o 
  -7   1  15      491.02      466.98     32.18 o 
  -6   1  15      693.53      783.51     39.91 o 
  -5   1  15     1043.96     1099.48     44.36 o 
  -4   1  15      991.19      944.65     39.77 o 
  -3   1  15     1221.26     1201.75     42.75 o 
  -2   1  15     1260.40     1266.35     33.84 o 
  -1   1  15     2388.53     2167.69     42.16 o 
   0   1  15     1670.95     1917.65     37.90 o 
   1   1  15     2318.91     2191.15     60.13 o 
   2   1  15      648.74      828.09     38.56 o 
   3   1  15     2145.74     1833.65     65.42 o 
   4   1  15      574.82      513.26     34.17 o 
   5   1  15      261.58      252.49     25.38 o 
   6   1  15      292.05      329.63     30.49 o 
   7   1  15       96.63       96.33     25.46 o 
   8   1  15       76.15       75.57     22.64 o 
 -10   2  15        2.47        4.69     14.97 o 
  -9   2  15       16.93       16.03      6.49 o 
  -8   2  15        3.59       11.59      5.09 o 
  -7   2  15       34.87       41.79      9.69 o 
  -6   2  15       51.67       42.88      8.23 o 
  -5   2  15       42.12       45.30      8.83 o 
  -4   2  15        4.04       36.80      6.94 o 
  -3   2  15      257.00      569.29     24.10 o 
  -2   2  15      190.69      211.58     13.92 o 
  -1   2  15       82.94      313.85     16.45 o 
   0   2  15      218.27      224.57     18.60 o 
   1   2  15      249.86      444.86     26.81 o 
   2   2  15      140.36      119.45     14.68 o 
   3   2  15      791.22      815.94     40.63 o 
   4   2  15        0.96        2.92      3.91 o 
   5   2  15        4.51       13.03      6.69 o 
   6   2  15        5.45       21.94     14.02 o 
   7   2  15        3.46       13.98     13.23 o 
  -9   3  15       32.16       48.17     10.41 o 
  -8   3  15       84.71       93.79     13.02 o 
  -7   3  15       48.98       45.03      8.19 o 
  -6   3  15      345.81      332.15     21.34 o 
  -5   3  15      484.43      516.81     24.95 o 
  -4   3  15      974.00     1056.68     34.11 o 
  -3   3  15       97.75       56.89      7.64 o 
  -2   3  15      457.92      607.63     23.53 o 
  -1   3  15      459.42      422.30     23.60 o 
   0   3  15     1481.74     1502.54     45.46 o 
   1   3  15     2544.81     2339.91     59.73 o 
   2   3  15     1735.26     1534.97     51.75 o 
   3   3  15       74.54      113.60     15.01 o 
   4   3  15      174.06      285.29     25.56 o 
   5   3  15      433.31      332.01     44.94 o 
   6   3  15      362.62      384.98     51.70 o 
  -8   4  15       14.74       26.17      9.75 o 
  -7   4  15       29.76       23.50      8.96 o 
  -6   4  15        4.61        3.18      6.54 o 
  -5   4  15       18.61       41.52     12.82 o 
  -4   4  15       66.15       48.43     10.70 o 
  -3   4  15        0.55      198.41     30.86 o 
  -2   4  15      244.94      228.07     31.28 o 
  -1   4  15      172.85      199.03     28.74 o 
   0   4  15      155.62      148.37     25.36 o 
   1   4  15      319.38      318.21     38.29 o 
   2   4  15      119.62       78.00     19.01 o 
   3   4  15      106.78      196.47     33.08 o 
   4   4  15        7.21       12.98      9.98 o 
   5   4  15       13.97       13.97     12.62 o 
   6   4  15        0.11        1.96      5.36 o 
  -8   5  15      105.33       95.72     18.13 o 
  -7   5  15      429.93      407.96     52.15 o 
  -6   5  15      397.73      392.83     47.15 o 
  -5   5  15      646.52      574.18     55.27 o 
  -4   5  15      620.58      510.38     49.91 o 
  -3   5  15      131.05      124.48     25.29 o 
  -2   5  15     1268.73     1224.44     76.13 o 
  -1   5  15     1524.85     1348.34     79.11 o 
   0   5  15      682.20      651.28     55.74 o 
   1   5  15      995.04      985.20     70.47 o 
   2   5  15      537.41      647.16     58.99 o 
   3   5  15      720.18      582.41     57.63 o 
   4   5  15      357.09      366.74     47.37 o 
   5   5  15      274.40      273.59     42.52 o 
  -7   6  15        3.68        1.95      8.69 o 
  -6   6  15        0.39        1.07      5.40 o 
  -5   6  15       13.97        9.22      6.86 o 
  -4   6  15      114.16       76.08     19.98 o 
  -3   6  15        3.86       58.82     18.32 o 
  -2   6  15        1.14       16.16     11.84 o 
  -1   6  15        1.41      120.43     25.51 o 
   0   6  15        0.78       -5.65      5.65 o 
   1   6  15       78.11      165.53     30.92 o 
   2   6  15        6.11       -2.55      9.78 o 
   3   6  15        0.28       66.56     22.99 o 
   4   6  15        3.89        1.51      4.82 o 
   5   6  15        2.56       -0.02      5.06 o 
  -6   7  15      106.34       80.64     23.90 o 
  -5   7  15       35.56       30.38     11.83 o 
  -4   7  15      305.19      265.10     40.13 o 
  -3   7  15      307.67      273.32     39.80 o 
  -2   7  15      127.15      145.13     28.34 o 
  -1   7  15      343.80      337.99     29.47 o 
   0   7  15      469.81      553.60     56.37 o 
   1   7  15      304.60      342.82     44.45 o 
   2   7  15      471.43      446.60     52.94 o 
   3   7  15      417.93      309.23     45.06 o 
   4   7  15      255.55      221.19     40.32 o 
  -5   8  15       12.91       21.69     14.72 o 
  -4   8  15        1.40        7.00     10.22 o 
  -3   8  15        1.71       25.22     17.05 o 
  -2   8  15       43.24       32.49     10.10 o 
  -1   8  15       25.36       54.44     18.97 o 
   0   8  15      118.09       73.71     23.29 o 
   1   8  15       22.24       84.91     22.23 o 
   2   8  15        0.96        0.16      4.72 o 
   3   8  15        4.58       29.83     14.97 o 
  -2   9  15      162.06      155.03     32.32 o 
  -1   9  15       38.14       52.61     18.16 o 
 -10   0  16        0.64       -6.83      8.84 o 
  -9   0  16       45.80       70.94     22.14 o 
  -8   0  16      396.10      453.20     50.03 o 
  -7   0  16      875.47      774.95     60.68 o 
  -6   0  16      441.07      453.64     43.37 o 
  -5   0  16      333.51      382.32     37.69 o 
  -4   0  16     2866.81     2781.33     98.22 o 
  -3   0  16     1120.40     1076.08     58.97 o 
  -2   0  16      997.50     1379.30     67.34 o 
  -1   0  16      915.83      854.10     52.07 o 
   0   0  16       12.96       19.46      8.60 o 
   1   0  16        9.13       12.99      8.25 o 
   2   0  16      242.65      491.03     43.81 o 
   3   0  16      251.20      241.75     31.78 o 
   4   0  16      307.77      392.01     42.80 o 
   5   0  16      268.46      269.86     37.84 o 
   6   0  16       40.78       71.40     22.06 o 
   7   0  16      103.01      108.00     26.44 o 
 -10   1  16        0.16        5.52      6.81 o 
  -9   1  16       11.40       12.40      9.46 o 
  -8   1  16        2.01       10.90      5.25 o 
  -7   1  16        0.50        1.22      4.89 o 
  -6   1  16       30.31       31.42     10.91 o 
  -5   1  16        9.79       18.05     19.12 o 
  -4   1  16      227.08      238.25     20.62 o 
  -3   1  16      179.42      205.57     18.37 o 
  -2   1  16       52.32       54.89      7.38 o 
   0   1  16      400.27      424.09     18.64 o 
   1   1  16      164.83      314.49     23.89 o 
   2   1  16      572.08      524.17     31.68 o 
   3   1  16       70.66      124.47     29.15 o 
   4   1  16       12.60       17.44      7.53 o 
   5   1  16        7.67       37.67     10.79 o 
   6   1  16        5.42        4.03     10.96 o 
   7   1  16       21.96       21.86     13.06 o 
 -10   2  16      188.16      195.41     35.40 o 
  -9   2  16      122.38      124.97     15.68 o 
  -8   2  16      278.10      284.43     22.36 o 
  -7   2  16      229.65      272.78     20.59 o 
  -6   2  16      293.27      275.21     19.51 o 
  -5   2  16      541.79      519.71     25.48 o 
  -4   2  16      719.57      929.32     32.52 o 
  -3   2  16      708.17      664.24     26.32 o 
  -2   2  16     1846.79     2268.33     47.17 o 
  -1   2  16     1343.81     1340.37     35.19 o 
   0   2  16      778.49      778.94     35.49 o 
   1   2  16      608.29      543.86     30.59 o 
   2   2  16      202.57      334.78     25.34 o 
   3   2  16      670.32      637.73     36.78 o 
   4   2  16      249.69      259.59     24.82 o 
   5   2  16      409.20      375.97     31.50 o 
   6   2  16      165.47      205.08     24.89 o 
  -9   3  16        0.62       10.44      7.32 o 
  -8   3  16       46.01       46.25     10.24 o 
  -7   3  16        0.13        3.67      3.77 o 
  -6   3  16       16.44        2.25      4.97 o 
  -5   3  16        0.03        0.63      4.19 o 
  -4   3  16      115.14       97.39     10.71 o 
  -3   3  16        0.38      154.95     12.92 o 
  -2   3  16       24.69       32.94      5.65 o 
   0   3  16       70.69       67.34     10.20 o 
   1   3  16        7.10       61.12     10.53 o 
   2   3  16       63.23       63.98     11.31 o 
   3   3  16        0.01        7.43      4.08 o 
   4   3  16        0.96        8.33     10.06 o 
   5   3  16        2.89       38.49     18.43 o 
   6   3  16        1.09        5.63     11.38 o 
  -8   4  16      258.61      317.28     31.85 o 
  -7   4  16      363.86      367.78     33.14 o 
  -6   4  16      684.47      631.14     40.83 o 
  -5   4  16      756.85      673.55     40.62 o 
  -4   4  16     1065.66     1209.74     52.15 o 
  -3   4  16     1351.01     1272.94     75.99 o 
  -2   4  16      966.60      978.96     67.08 o 
  -1   4  16      675.32      738.74     57.62 o 
   0   4  16      448.31      363.19     41.02 o 
   1   4  16      383.69      343.07     40.73 o 
   2   4  16      205.86      279.74     38.62 o 
   3   4  16      172.93      167.31     30.37 o 
   4   4  16      287.07      384.52     48.31 o 
   5   4  16      320.28      241.58     40.11 o 
   6   4  16      121.17      153.93     33.31 o 
  -8   5  16        5.18        6.94     10.52 o 
  -7   5  16        2.04        5.84     12.03 o 
  -6   5  16        2.42      -10.47     10.47 o 
  -5   5  16        0.07       10.39     11.74 o 
  -4   5  16      166.17      123.52     25.62 o 
  -3   5  16        2.92       20.89      9.75 o 
  -2   5  16      149.34      206.28     32.14 o 
  -1   5  16      457.10      459.99     47.67 o 
   0   5  16       25.12       27.37     11.51 o 
   1   5  16       66.91      116.60     25.29 o 
   2   5  16        0.22       10.43      7.58 o 
   3   5  16       14.82       89.35     24.68 o 
   4   5  16       62.90      100.42     26.02 o 
   5   5  16        0.50       18.39     12.51 o 
  -7   6  16      255.36      248.44     41.33 o 
  -6   6  16       93.11       80.00     23.28 o 
  -5   6  16      146.32      167.91     31.26 o 
  -4   6  16      277.44      257.50     38.56 o 
  -3   6  16      734.68      702.11     62.20 o 
  -2   6  16      721.50      584.78     56.11 o 
  -1   6  16      724.53      595.69     56.62 o 
   0   6  16      574.36      609.87     58.51 o 
   1   6  16      214.93      176.91     31.91 o 
   2   6  16      469.00      424.38     50.58 o 
   3   6  16      441.96      445.19     53.05 o 
   4   6  16      285.24      280.27     44.01 o 
  -6   7  16       20.20       20.18     14.04 o 
  -5   7  16       17.81        6.49      7.82 o 
  -4   7  16       88.69       74.81     21.29 o 
  -3   7  16       58.37       37.45     17.94 o 
  -2   7  16      140.70       93.24     23.95 o 
  -1   7  16        0.04       36.33     16.57 o 
   0   7  16       51.37       47.64     17.05 o 
   1   7  16        6.01       76.46     22.94 o 
   2   7  16        1.67       -6.18      6.18 o 
   3   7  16       25.99       91.26     26.72 o 
  -4   8  16      438.79      360.44     49.39 o 
  -3   8  16      350.13      327.96     46.53 o 
  -2   8  16      477.46      410.08     50.76 o 
  -1   8  16      436.22      373.46     49.42 o 
   0   8  16      224.20      218.33     38.43 o 
   1   8  16      133.38      109.97     27.94 o 
   2   8  16      255.70      264.17     42.80 o 
 -10   1  17       52.73       53.34     19.09 o 
  -9   1  17       89.37      116.22     15.25 o 
  -8   1  17       60.14       46.07     11.52 o 
  -7   1  17      266.72      301.95     27.14 o 
  -6   1  17      224.03      194.43     21.03 o 
  -5   1  17      268.42      307.61     24.84 o 
  -4   1  17      300.87      300.77     23.65 o 
  -3   1  17      865.40      843.54     38.39 o 
  -2   1  17     1462.94     1388.50     37.76 o 
  -1   1  17     1258.94     1164.77     33.15 o 
   0   1  17     2287.89     2524.39     52.67 o 
   1   1  17      270.25      301.63     23.83 o 
   2   1  17     2227.37     1990.27     63.95 o 
   3   1  17      625.95      587.54     36.30 o 
   4   1  17      370.36      358.08     29.97 o 
   5   1  17      202.78      239.46     26.75 o 
   6   1  17      270.80      242.82     27.54 o 
   7   1  17      150.82      140.71     30.77 o 
 -10   2  17        0.23        5.78     10.49 o 
  -9   2  17        0.44       -0.06      4.38 o 
  -8   2  17       31.15       26.94      7.12 o 
  -7   2  17        1.58        1.59      4.11 o 
  -6   2  17        4.02        3.78      3.21 o 
  -5   2  17       16.29       26.25      7.96 o 
  -4   2  17        6.41        0.59      3.15 o 
  -3   2  17       12.64      228.38     21.56 o 
  -2   2  17       11.27       22.54      4.90 o 
  -1   2  17       32.20      133.35     11.44 o 
   0   2  17      147.25      163.65     16.96 o 
   1   2  17       10.34      224.47     20.59 o 
   2   2  17      318.07      287.94     38.38 o 
   3   2  17        1.98        9.97      7.00 o 
   4   2  17        9.27       11.42      7.31 o 
   5   2  17        0.54       -2.23      4.60 o 
   6   2  17        0.74       13.10      8.72 o 
  -8   3  17        1.38        2.30     11.96 o 
  -7   3  17      186.32      245.63     27.86 o 
  -6   3  17       60.50       68.78     10.56 o 
  -5   3  17     1158.63     1147.61     38.99 o 
  -4   3  17     1131.08     1087.10     36.03 o 
  -3   3  17      323.28      275.86     19.63 o 
  -2   3  17        8.48      246.46     16.40 o 
  -1   3  17      345.81      345.43     24.30 o 
   0   3  17     1686.22     1705.92     70.10 o 
   1   3  17     2747.99     2263.45     63.24 o 
   2   3  17      922.77      922.20     42.83 o 
   3   3  17      190.51      173.38     19.31 o 
   4   3  17      486.32      427.04     32.56 o 
   5   3  17      295.74      292.80     43.12 o 
   6   3  17       48.05       65.91     23.40 o 
  -8   4  17       66.61       85.12     17.41 o 
  -7   4  17       34.91       26.67     10.30 o 
  -6   4  17      180.98      138.30     20.62 o 
  -5   4  17       15.21       33.40      9.49 o 
  -4   4  17       35.77       17.11      7.69 o 
  -3   4  17      244.28      222.62     33.35 o 
  -2   4  17       52.47       57.64     15.62 o 
  -1   4  17       11.18       78.67     19.27 o 
   0   4  17       25.30       45.14     15.18 o 
   1   4  17       12.66      222.76     34.34 o 
   2   4  17      327.51      232.69     35.52 o 
   3   4  17        0.00       53.63     19.32 o 
   4   4  17        8.21       14.12     10.50 o 
   5   4  17        0.65        5.12     10.53 o 
  -7   5  17      155.43      154.25     22.55 o 
  -6   5  17      254.84      224.41     37.17 o 
  -5   5  17      438.53      405.76     47.97 o 
  -4   5  17      231.86      278.82     39.61 o 
  -3   5  17      421.83      399.49     45.99 o 
  -2   5  17      915.55      814.35     65.18 o 
  -1   5  17      472.39      391.54     45.12 o 
   0   5  17      360.56      457.53     49.32 o 
   1   5  17      294.76      270.25     39.05 o 
   2   5  17      628.17      693.02     63.53 o 
   3   5  17      349.68      324.05     44.75 o 
   4   5  17      109.00      143.33     31.16 o 
  -6   6  17        0.24       -0.96      4.79 o 
  -5   6  17       36.69       49.78     18.94 o 
  -4   6  17        0.74       -6.01     12.83 o 
  -3   6  17        4.52       82.34     23.28 o 
  -2   6  17        6.79       17.46      8.70 o 
  -1   6  17        1.26       22.93     10.36 o 
   0   6  17       12.94       18.27     10.61 o 
   1   6  17        1.60       54.11     19.17 o 
   2   6  17        6.54       21.43     12.56 o 
   3   6  17        1.08       18.85     15.24 o 
   4   6  17        5.27        6.33      9.14 o 
  -5   7  17       55.71       37.64     16.80 o 
  -4   7  17      287.64      291.46     43.32 o 
  -3   7  17      188.77      193.80     34.86 o 
  -2   7  17      336.14      347.06     46.73 o 
  -1   7  17      576.13      436.53     51.79 o 
   0   7  17      185.37      272.78     41.68 o 
   1   7  17      287.32      270.22     42.47 o 
   2   7  17      247.39      195.69     36.11 o 
  -3   8  17        0.79       46.07     20.57 o 
  -2   8  17      141.26      138.38     29.36 o 
  -1   8  17       39.51       35.89     16.37 o 
   0   8  17        2.17       12.26     10.04 o 
  -9   0  18       65.91      106.18     26.53 o 
  -8   0  18      461.31      486.33     52.50 o 
  -7   0  18      587.12      514.30     51.12 o 
  -6   0  18      544.20      648.01     54.67 o 
  -5   0  18      653.42      695.01     54.36 o 
  -4   0  18      669.99      693.08     52.15 o 
  -3   0  18     1156.83     1133.04     65.68 o 
  -2   0  18     1636.37     1610.93     77.43 o 
  -1   0  18     2056.80     1759.31     80.67 o 
   0   0  18      347.22      344.34     36.62 o 
   1   0  18     3246.13     2646.95    104.13 o 
   2   0  18      605.94      789.58     58.95 o 
   3   0  18      901.19      867.91     64.12 o 
   4   0  18      196.16      254.11     36.82 o 
   5   0  18       20.01        8.55      6.77 o 
   6   0  18       48.44       55.11     19.85 o 
 -10   1  18        0.52        6.33      9.97 o 
  -9   1  18        4.06       18.27      6.87 o 
  -8   1  18        2.45        1.05     11.43 o 
  -7   1  18       24.72       19.19      8.02 o 
  -6   1  18      104.52       98.14     14.99 o 
  -5   1  18       66.39       96.99     18.32 o 
  -4   1  18       69.55       71.74     11.40 o 
  -3   1  18       45.43      277.41     18.18 o 
  -2   1  18       13.62       77.83      9.51 o 
  -1   1  18      305.68      307.79     17.53 o 
   0   1  18        0.03        1.71      3.41 o 
   1   1  18       48.74       50.35     10.05 o 
   2   1  18       50.96       49.92     10.55 o 
   3   1  18        9.58      104.10     16.29 o 
   4   1  18        2.69        7.14      6.22 o 
   5   1  18        4.70       47.77     13.67 o 
   6   1  18        3.31       -4.21      7.09 o 
  -9   2  18       52.32       73.66     15.67 o 
  -8   2  18      106.54      125.02     15.48 o 
  -7   2  18       82.01      101.95     13.10 o 
  -6   2  18      380.91      370.05     23.71 o 
  -5   2  18      130.12      105.94     12.04 o 
  -4   2  18      447.19      644.98     28.61 o 
  -3   2  18      802.98      803.13     30.92 o 
  -2   2  18      518.66      524.62     24.06 o 
  -1   2  18     1298.88     1251.89     36.22 o 
   0   2  18      416.60      462.18     29.44 o 
   1   2  18      280.39      275.85     23.46 o 
   2   2  18      216.39      288.11     25.05 o 
   3   2  18      396.63      368.13     29.39 o 
   4   2  18      473.37      427.36     36.35 o 
   5   2  18      250.95      261.14     27.62 o 
   6   2  18      245.79      265.31     29.19 o 
  -8   3  18        0.24       -1.49      5.16 o 
  -7   3  18       28.56       26.50      8.78 o 
  -6   3  18        0.96        5.63      6.61 o 
  -5   3  18       17.90       56.85     23.42 o 
  -4   3  18        0.97        2.69      4.00 o 
  -3   3  18      125.83       96.51     15.51 o 
  -2   3  18       45.58       40.96      6.25 o 
  -1   3  18       48.75      405.21     26.33 o 
   0   3  18       35.40       52.10      9.90 o 
   1   3  18      127.40      132.65     21.05 o 
   2   3  18       35.11       18.77      7.31 o 
   3   3  18        2.20       57.15     12.17 o 
   4   3  18        6.93        2.86      9.68 o 
   5   3  18        1.45        8.03     10.61 o 
  -8   4  18      127.68      134.63     21.79 o 
  -7   4  18      188.66      196.37     24.70 o 
  -6   4  18      164.13      148.50     20.82 o 
  -5   4  18       62.76       64.37     12.94 o 
  -4   4  18      698.74      688.66     40.99 o 
  -3   4  18      632.03      650.27     57.92 o 
  -2   4  18      695.98      670.72     58.16 o 
  -1   4  18     1309.30     1176.74     76.89 o 
   0   4  18     1019.24     1010.82     72.85 o 
   1   4  18      461.84      417.76     47.84 o 
   2   4  18      144.00      201.06     34.30 o 
   3   4  18      252.27      246.04     38.90 o 
   4   4  18      393.57      338.96     47.12 o 
   5   4  18      152.07      201.72     38.62 o 
  -7   5  18        1.09        8.89      9.85 o 
  -6   5  18        6.70       -2.03      9.23 o 
  -5   5  18       16.77        7.12      8.98 o 
  -4   5  18        3.85       14.38     12.02 o 
  -3   5  18       11.99      107.33     25.56 o 
  -2   5  18       68.89       76.00     21.04 o 
  -1   5  18        0.09       35.62     14.11 o 
   0   5  18       68.53       24.96     11.30 o 
   1   5  18       14.49       57.37     19.80 o 
   2   5  18        0.20       -2.63      7.45 o 
   3   5  18        8.91       58.82     22.66 o 
   4   5  18        0.07       11.23     10.22 o 
  -6   6  18      183.49      154.60     32.72 o 
  -5   6  18       58.54       68.65     21.45 o 
  -4   6  18      188.92      137.30     29.87 o 
  -3   6  18      426.75      491.01     54.74 o 
  -2   6  18      405.59      447.22     51.80 o 
  -1   6  18      380.34      307.34     42.95 o 
   0   6  18      191.25      278.59     41.51 o 
   1   6  18      263.93      211.21     36.34 o 
   2   6  18      469.41      401.13     52.23 o 
   3   6  18      421.16      397.31     52.69 o 
  -4   7  18       21.57       21.32     13.88 o 
  -3   7  18       44.79       70.54     22.95 o 
  -2   7  18        9.52       -7.48     11.93 o 
  -1   7  18        6.79       76.92     22.28 o 
   0   7  18        0.70       -6.81      9.71 o 
   1   7  18       13.90        3.47      7.13 o 
  -9   1  19      121.59      154.99     22.22 o 
  -8   1  19       50.43       67.94     14.36 o 
  -7   1  19      249.11      240.10     25.03 o 
  -6   1  19      372.21      355.30     29.28 o 
  -5   1  19      122.01      143.20     17.59 o 
  -4   1  19      406.03      385.23     28.26 o 
  -3   1  19      581.67      582.09     26.81 o 
  -2   1  19      326.31      621.99     26.87 o 
  -1   1  19       83.59       78.67      8.98 o 
   0   1  19       22.44       41.34      8.58 o 
   1   1  19      104.91      139.78     17.78 o 
   2   1  19      536.10      526.67     34.95 o 
   3   1  19      355.75      379.63     31.22 o 
   4   1  19      103.73      151.46     21.09 o 
   5   1  19      286.76      317.97     31.18 o 
   6   1  19       61.90       80.14     22.02 o 
  -9   2  19        0.03        5.55      6.70 o 
  -8   2  19        3.38        5.38      5.40 o 
  -7   2  19        2.13        4.59      6.96 o 
  -6   2  19       68.51       88.85     11.94 o 
  -5   2  19        0.53       11.61      5.12 o 
  -4   2  19       23.54       24.36      5.37 o 
  -3   2  19        3.22       71.17     11.42 o 
  -2   2  19        0.03       35.81      6.96 o 
  -1   2  19       61.84       98.99     10.71 o 
   0   2  19       67.49       86.10     13.03 o 
   1   2  19       21.06       99.38     14.47 o 
   2   2  19       43.98       22.26      7.51 o 
   3   2  19       35.19       12.28      5.50 o 
   4   2  19       20.37       33.49     10.26 o 
   5   2  19        7.41       29.18     16.99 o 
   6   2  19        6.87        4.61      8.21 o 
  -8   3  19      165.99      167.68     23.12 o 
  -7   3  19      146.52      177.58     34.36 o 
  -6   3  19      361.59      371.13     40.70 o 
  -5   3  19     1057.71      892.65     47.21 o 
  -4   3  19      981.33      895.02     44.95 o 
  -3   3  19       63.38       55.80     10.73 o 
  -2   3  19       38.49      180.06     30.04 o 
  -1   3  19      207.10      237.04     34.60 o 
   0   3  19     1560.38     1561.94     90.22 o 
   1   3  19      670.35      614.32     57.52 o 
   2   3  19      177.27      234.66     36.96 o 
   3   3  19      301.22      274.04     40.88 o 
   4   3  19      239.31      245.15     40.14 o 
   5   3  19      190.87      222.31     40.05 o 
  -7   4  19        5.34       -3.84      5.16 o 
  -6   4  19        0.88       -1.83      5.28 o 
  -5   4  19       18.06       14.58      7.56 o 
  -4   4  19      107.40       89.33     14.68 o 
  -3   4  19      184.83      155.45     29.58 o 
  -2   4  19        5.48       29.94     12.23 o 
  -1   4  19        0.01       64.14     20.09 o 
   0   4  19       22.38       44.28     17.18 o 
   1   4  19       89.01      242.02     38.39 o 
   2   4  19       35.57       37.27     14.92 o 
   3   4  19        0.06        6.13      5.46 o 
   4   4  19        5.56       12.45     11.06 o 
  -6   5  19      257.86      224.98     39.15 o 
  -5   5  19      225.07      242.83     38.92 o 
  -4   5  19      177.09      189.96     34.43 o 
  -3   5  19      544.94      519.27     55.15 o 
  -2   5  19      326.76      354.72     45.81 o 
  -1   5  19      185.64      135.75     28.27 o 
   0   5  19       89.94      107.80     24.09 o 
   1   5  19      284.16      268.42     40.72 o 
   2   5  19      406.72      409.31     51.64 o 
   3   5  19      225.94      207.39     37.83 o 
  -5   6  19       17.51       19.31     12.22 o 
  -4   6  19        3.87       -0.51      9.76 o 
  -3   6  19       60.90      106.43     27.71 o 
  -2   6  19       29.06       34.83     15.27 o 
  -1   6  19       17.20       50.58     18.30 o 
   0   6  19        0.27       20.54     11.85 o 
   1   6  19       10.88       21.88     13.59 o 
   2   6  19        2.45        9.51      9.69 o 
  -3   7  19      423.97      351.14     49.30 o 
  -2   7  19      373.86      344.68     48.51 o 
  -1   7  19      139.44      122.74     29.34 o 
   0   7  19      134.63      164.20     33.65 o 
  -9   0  20       52.21       59.94     19.03 o 
  -8   0  20       91.04       82.02     22.64 o 
  -7   0  20       52.55       45.32     16.60 o 
  -6   0  20      259.50      267.28     36.53 o 
  -5   0  20      343.38      396.50     42.96 o 
  -4   0  20      401.95      441.05     44.04 o 
  -3   0  20     1767.85     1692.30     86.59 o 
  -2   0  20     2597.83     2617.05    105.37 o 
  -1   0  20      662.96      558.76     48.80 o 
   0   0  20     2746.75     2970.37    114.75 o 
   1   0  20      597.14      480.00     47.56 o 
   2   0  20      475.54      414.99     45.04 o 
   3   0  20      247.59      334.11     41.98 o 
   4   0  20      352.42      336.17     44.22 o 
   5   0  20      126.21      107.39     27.13 o 
  -9   1  20        7.80       10.63      8.77 o 
  -8   1  20        1.79       -3.82      4.02 o 
  -7   1  20        3.85       12.08      7.60 o 
  -6   1  20       83.02       89.56     14.59 o 
  -5   1  20        1.86        0.77      7.36 o 
  -4   1  20       36.44       17.16      4.31 o 
  -3   1  20       28.40       93.09     11.36 o 
  -2   1  20      110.57       74.58      9.59 o 
  -1   1  20      204.38      212.46     21.35 o 
   0   1  20      172.47      142.49     17.84 o 
   1   1  20        3.47       86.35     14.47 o 
   2   1  20       17.42       23.25      8.25 o 
   3   1  20       11.51       94.72     16.26 o 
   4   1  20       36.12       35.36     10.29 o 
   5   1  20       17.04       17.32     16.80 o 
   6   1  20        2.08        4.60     10.70 o 
  -8   2  20       23.23       27.75      9.42 o 
  -7   2  20      220.91      224.17     20.21 o 
  -6   2  20      150.46      172.22     16.84 o 
  -5   2  20      104.94      128.31     14.06 o 
  -4   2  20      129.11      140.21     17.38 o 
  -3   2  20      204.76      213.79     16.79 o 
  -2   2  20      481.34      488.13     24.57 o 
  -1   2  20      633.19      582.16     34.74 o 
   0   2  20      420.55      519.77     33.39 o 
   1   2  20      345.30      312.85     26.66 o 
   2   2  20      352.17      335.92     28.60 o 
   3   2  20      249.46      264.86     26.31 o 
   4   2  20      215.70      199.83     24.08 o 
   5   2  20      174.28      185.26     24.17 o 
   6   2  20       72.32       34.90     15.13 o 
  -7   3  20        6.57        5.07      7.01 o 
  -6   3  20       20.35       22.43      9.27 o 
  -5   3  20       28.00       49.11     12.81 o 
  -4   3  20        3.41        4.56      5.71 o 
  -3   3  20        0.53       17.43     14.55 o 
  -2   3  20       36.84       43.32     16.42 o 
  -1   3  20       13.07       87.97     21.93 o 
   0   3  20       13.12        8.48      8.87 o 
   1   3  20        6.46       89.86     23.20 o 
   2   3  20       42.28       44.89     15.14 o 
   3   3  20        4.91       23.99     15.57 o 
   4   3  20        1.18        5.38      7.50 o 
  -7   4  20       96.42       84.43     16.23 o 
  -6   4  20       68.13      101.15     17.93 o 
  -5   4  20      222.20      169.61     21.90 o 
  -4   4  20      392.06      396.60     48.17 o 
  -3   4  20      402.49      425.17     49.14 o 
  -2   4  20      646.60      584.80     57.19 o 
  -1   4  20     1167.42     1014.85     76.53 o 
   0   4  20      753.86      810.14     69.13 o 
   1   4  20      211.88      162.36     31.34 o 
   2   4  20      143.94      237.11     39.26 o 
   3   4  20      147.23      115.71     28.27 o 
  -6   5  20       11.03       -7.73      7.73 o 
  -5   5  20       22.61       18.30     10.65 o 
  -4   5  20        4.39       -2.38      8.26 o 
  -3   5  20       18.73      127.49     31.89 o 
  -2   5  20        5.78        3.14      6.83 o 
  -1   5  20       29.15       70.72     20.26 o 
   0   5  20      231.67      244.18     38.78 o 
   1   5  20       16.74       45.99     17.88 o 
   2   5  20        0.92       -3.05      8.86 o 
  -4   6  20      219.56      238.93     41.15 o 
  -3   6  20      201.39      216.88     37.69 o 
  -2   6  20      238.32      312.20     45.50 o 
  -1   6  20      126.38      145.34     31.11 o 
   0   6  20      228.43      190.98     36.03 o 
   1   6  20      187.33      238.32     40.78 o 
  -9   1  21       36.90       31.95     15.24 o 
  -8   1  21      155.30      202.87     20.51 o 
  -7   1  21      160.39      155.84     17.11 o 
  -6   1  21      216.73      224.42     19.61 o 
  -5   1  21      217.61      227.30     18.77 o 
  -4   1  21      358.37      373.13     23.36 o 
  -3   1  21      796.54      748.59     33.99 o 
  -2   1  21      316.73      385.79     22.36 o 
  -1   1  21      541.08      492.33     33.42 o 
   0   1  21      138.16      138.95     17.77 o 
   1   1  21      707.43      652.96     40.10 o 
   2   1  21      306.85      440.91     33.99 o 
   3   1  21      126.46      125.27     19.10 o 
   4   1  21      135.06      143.73     21.54 o 
   5   1  21       11.12        9.37      9.48 o 
  -8   2  21        0.40        2.27     13.99 o 
  -7   2  21       39.19       29.34     10.05 o 
  -6   2  21       15.13       16.75      6.87 o 
  -5   2  21       65.55       57.48     12.01 o 
  -4   2  21       39.36       31.53      7.12 o 
  -3   2  21       54.94       80.11     10.56 o 
  -2   2  21        9.00        5.27      3.71 o 
  -1   2  21      100.35      148.65     18.44 o 
   0   2  21       50.27       28.50      7.65 o 
   1   2  21        1.01        9.21      5.16 o 
   2   2  21        0.66        1.98      9.06 o 
   3   2  21        0.09       49.64     20.47 o 
   4   2  21        8.57        5.06      7.03 o 
   5   2  21        8.03       33.32     14.39 o 
  -7   3  21        7.20       -0.95     12.61 o 
  -6   3  21      341.54      394.40     43.73 o 
  -5   3  21      742.13      695.71     51.20 o 
  -4   3  21      388.23      387.61     31.67 o 
  -3   3  21      406.30      419.35     31.62 o 
  -2   3  21       85.05       66.79     19.79 o 
  -1   3  21      465.62      374.74     46.08 o 
   0   3  21      368.01      445.39     50.81 o 
   1   3  21      205.06      162.11     31.53 o 
   2   3  21      355.19      409.11     50.68 o 
   3   3  21      249.15      262.56     42.08 o 
  -7   4  21       18.65       13.03     12.73 o 
  -6   4  21        1.62       -4.60      5.18 o 
  -5   4  21        7.52        5.21     11.04 o 
  -4   4  21       41.79       60.92     18.83 o 
  -3   4  21       14.83       31.32     16.66 o 
  -2   4  21       46.56       37.98     13.39 o 
  -1   4  21       51.18      105.42     25.62 o 
   0   4  21        1.10       13.38     10.54 o 
   1   4  21        8.75       74.44     22.67 o 
   2   4  21       41.41       28.05     14.31 o 
   3   4  21       14.40       11.81     10.44 o 
  -5   5  21      101.26       64.93     21.38 o 
  -4   5  21      206.25      154.87     32.64 o 
  -3   5  21      414.26      330.78     46.37 o 
  -2   5  21      320.52      322.81     45.12 o 
  -1   5  21      110.03      109.73     26.11 o 
   0   5  21      143.62      196.80     35.99 o 
   1   5  21      339.60      385.24     51.39 o 
  -2   6  21       15.06       19.14     12.89 o 
  -1   6  21       32.79       75.89     23.50 o 
  -8   0  22        3.78       17.26      9.13 o 
  -7   0  22       44.39       27.84     12.63 o 
  -6   0  22      307.33      288.87     39.54 o 
  -5   0  22      211.83      224.98     34.10 o 
  -4   0  22      183.68      167.03     29.45 o 
  -3   0  22       95.52       83.11     19.30 o 
  -2   0  22        0.87       71.94     18.88 o 
  -1   0  22      110.19      125.44     25.27 o 
   0   0  22      420.30      439.54     47.51 o 
   1   0  22      178.25      157.42     28.93 o 
   2   0  22      225.38      260.14     38.43 o 
   3   0  22      640.35      718.94     65.68 o 
   4   0  22      155.56      133.31     28.41 o 
  -8   1  22       19.30       24.21     10.44 o 
  -7   1  22       15.43       16.07      5.98 o 
  -6   1  22       34.89       27.86      6.41 o 
  -5   1  22       42.58       37.57     10.26 o 
  -4   1  22       39.07       33.09      6.82 o 
  -3   1  22       12.01       44.85      8.16 o 
  -2   1  22       44.72       45.02      9.44 o 
  -1   1  22      304.02      353.11     29.46 o 
   0   1  22        4.48       -2.19      6.85 o 
   1   1  22       21.72       55.35     12.31 o 
   2   1  22       10.21       14.65      7.04 o 
   3   1  22        5.24       18.66      8.43 o 
   4   1  22        1.27        0.70      9.05 o 
   5   1  22        0.35       -3.74      8.64 o 
  -7   2  22      165.69      167.97     22.73 o 
  -6   2  22       96.02      131.58     19.32 o 
  -5   2  22       21.95       13.96      6.59 o 
  -4   2  22       32.60       37.29     15.79 o 
  -3   2  22       36.60       31.47      7.56 o 
  -2   2  22      506.08      513.41     34.82 o 
  -1   2  22       79.67       70.76     18.91 o 
   0   2  22      327.27      398.30     31.16 o 
   1   2  22      230.33      225.62     24.16 o 
   2   2  22      103.15      127.18     18.87 o 
   3   2  22      146.04      159.38     21.81 o 
  -7   3  22        4.41       -7.02     10.93 o 
  -6   3  22       28.86       24.73      9.18 o 
  -5   3  22       41.02       49.98     11.84 o 
  -4   3  22       14.88        7.75      9.40 o 
  -3   3  22       44.37       57.38     12.28 o 
  -2   3  22       84.19       63.12     18.73 o 
  -1   3  22       12.57       48.16     17.29 o 
   0   3  22        0.21        4.99      5.52 o 
   1   3  22        5.90       27.53     14.36 o 
   2   3  22       15.23        6.44     10.16 o 
   3   3  22        0.94        7.44     13.86 o 
  -6   4  22      120.81      128.39     28.67 o 
  -5   4  22      104.54       98.10     29.70 o 
  -4   4  22      112.03      141.28     30.44 o 
  -3   4  22       91.74       46.22     16.99 o 
  -2   4  22      494.41      483.56     55.33 o 
  -1   4  22      452.21      536.06     58.14 o 
   0   4  22      245.93      287.36     43.48 o 
   1   4  22      201.82      224.52     38.73 o 
   2   4  22      175.45      188.34     36.91 o 
  -4   5  22        7.55        3.40     10.79 o 
  -3   5  22       51.90       56.38     22.56 o 
  -2   5  22       10.23       21.55     11.30 o 
  -1   5  22       30.42       56.96     20.32 o 
   0   5  22       17.86       23.98     14.50 o 
  -8   1  23       87.99       79.64     21.32 o 
  -7   1  23       52.18       48.38     10.25 o 
  -6   1  23       56.97       47.06      9.53 o 
  -5   1  23      338.64      372.90     25.42 o 
  -4   1  23      465.10      486.80     28.17 o 
  -3   1  23      600.88      530.08     36.66 o 
  -2   1  23      732.04      720.78     42.76 o 
  -1   1  23      337.18      317.35     59.15 o 
   0   1  23      295.64      286.88     27.54 o 
   1   1  23      210.26      246.35     25.89 o 
   2   1  23      204.43      190.15     23.93 o 
   3   1  23      147.23      136.02     20.89 o 
   4   1  23      150.29      147.24     30.38 o 
  -7   2  23       56.69       36.16     11.32 o 
  -6   2  23        3.52       -4.19      4.19 o 
  -5   2  23       11.57       19.95      8.22 o 
  -4   2  23       36.88       33.39     10.10 o 
  -3   2  23        3.99       20.03     13.78 o 
  -2   2  23       44.73       57.41     18.68 o 
  -1   2  23       12.05       45.17     14.77 o 
   0   2  23        2.80        5.83      6.66 o 
   1   2  23        9.76       27.66     14.86 o 
   2   2  23       74.64       83.15     24.10 o 
   3   2  23        2.79       16.65     10.99 o 
  -6   3  23      174.33      189.23     24.21 o 
  -5   3  23      218.80      243.15     26.75 o 
  -4   3  23      251.46      276.74     51.64 o 
  -3   3  23      237.01      228.11     37.36 o 
  -2   3  23      120.28      198.39     35.67 o 
  -1   3  23      191.57      146.00     30.32 o 
   0   3  23       74.09       80.88     24.06 o 
   1   3  23      178.56      163.75     33.00 o 
   2   3  23      125.40      136.26     33.10 o 
  -6   4  23        0.58       15.74     10.26 o 
  -5   4  23       18.39       12.22      6.59 o 
  -4   4  23        6.76        5.53      7.24 o 
  -3   4  23        0.27       18.52     11.09 o 
  -2   4  23        0.01        8.54     10.64 o 
  -1   4  23       36.67       73.22     22.34 o 
   0   4  23       35.54       45.46     18.93 o 
  -7   0  24       76.40      122.45     27.62 o 
  -6   0  24      169.90      133.42     28.64 o 
  -5   0  24      174.83      170.71     31.82 o 
  -4   0  24       43.68       83.00     21.91 o 
  -3   0  24       12.94       13.27      8.59 o 
  -2   0  24       60.54       98.33     23.21 o 
  -1   0  24      605.22      514.95     53.25 o 
   0   0  24      306.89      339.77     43.68 o 
   1   0  24      145.48      124.03     27.33 o 
   2   0  24      204.47      265.37     40.74 o 
   3   0  24       42.49       57.39     19.99 o 
  -7   1  24       28.10       24.89      7.34 o 
  -6   1  24       45.94       33.30      7.39 o 
  -5   1  24       32.73       46.21     11.47 o 
  -4   1  24        4.59        1.77      3.88 o 
  -3   1  24       50.81       43.72     11.53 o 
  -2   1  24       77.27       49.55     11.79 o 
  -1   1  24        0.95       45.04     11.69 o 
   0   1  24        5.83       10.63      7.59 o 
   1   1  24        4.54       45.32     12.30 o 
   2   1  24       14.86        6.17      6.03 o 
   3   1  24        1.20       10.03     17.20 o 
  -6   2  24      128.59      120.88     23.46 o 
  -5   2  24      207.33      202.10     24.21 o 
  -4   2  24      156.29      123.24     18.46 o 
  -3   2  24      551.25      398.24     49.57 o 
  -2   2  24      170.43      148.23     30.55 o 
  -1   2  24      183.46      220.17     37.55 o 
   0   2  24      211.26      277.78     42.27 o 
   1   2  24      102.68       98.18     26.33 o 
   2   2  24       90.10       91.02     26.18 o 
  -6   3  24        9.98       -2.41      8.91 o 
  -5   3  24       12.18        6.72     20.08 o 
  -4   3  24        0.02       -7.08      7.44 o 
  -3   3  24       38.03       42.24     17.79 o 
  -2   3  24        0.01       -3.93      7.72 o 
  -1   3  24        6.12       12.53     10.11 o 
   0   3  24       10.50       31.22     11.77 o 
   1   3  24        4.26       -2.70      8.16 o 
  -2   4  24      196.10      265.74     43.32 o 
  -6   1  25       37.81       27.99      9.71 o 
  -5   1  25       47.43       46.96      9.48 o 
  -4   1  25       71.29       89.54     17.67 o 
  -3   1  25       71.57       67.56     13.22 o 
  -2   1  25      189.77      282.10     81.58 o 
  -1   1  25      142.52      158.10     29.34 o 
   0   1  25      141.05      126.30     19.37 o 
   1   1  25      267.97      272.45     28.95 o 
   2   1  25      140.98      133.46     21.17 o 
  -6   2  25        5.50       10.62     11.48 o 
  -5   2  25        0.37       12.17      6.80 o 
  -4   2  25        8.83       10.31     10.00 o 
  -3   2  25       11.31       39.54     18.14 o 
  -2   2  25        2.19        2.74      9.08 o 
  -1   2  25        0.26        9.67      7.36 o 
   0   2  25        0.98       -0.40      8.50 o 
   1   2  25        8.09       13.21      7.98 o 
  -6   3  25       10.60        8.25      5.65 o 
  -5   3  25       13.61       22.13     12.61 o 
  -3   3  25       79.89       92.91     24.86 o 
  -2   3  25      184.23      227.37     39.69 o 
  -1   3  25       45.57       47.23     19.29 o 
  -6   0  26      136.79      122.29     23.70 o 
  -5   0  26      335.34      353.73     47.54 o 
  -4   0  26       50.69       72.68     21.42 o 
  -3   0  26       62.27       59.05     18.96 o 
  -2   0  26      247.26      215.87     36.81 o 
  -1   0  26      204.86      184.38     33.80 o 
   0   0  26       85.81       45.74     16.53 o 
   1   0  26       77.65       92.71     24.54 o 
   2   0  26      104.62      130.63     29.67 o 
  -6   1  26        2.78        5.47      8.86 o 
  -5   1  26       25.56        8.29      9.50 o 
  -4   1  26       87.80       45.20     17.10 o 
  -3   1  26        3.42        0.30      8.45 o 
  -2   1  26        1.08       -4.77      8.63 o 
  -1   1  26        0.34       27.32      8.60 o 
   0   1  26        0.17        3.12      3.50 o 
   1   1  26        6.53       11.37      9.26 o 
  -4   2  26      290.26      271.43     43.62 o 
  -3   2  26      174.12      188.03     36.25 o 
  -2   2  26       35.67       50.62     19.31 o 
  -1   2  26      106.28      121.65     29.40 o 
  -4   1  27       50.43       48.42     17.78 o 
  -3   1  27      110.77      125.47     28.48 o 
  -2   1  27      179.25      119.86     28.92 o 
  -1   1  27      105.10      122.43     29.20 o 
                                                 
